# Supplementary material for: Poly[(6-carboxy­picolinato-κ3 O 2,N,O 6)(μ3-pyridine-2,6-dicarboxyl­ato-κ5 O 2,N,O 6:O 2′:O 6′)dysprosium(III)]
Source: Acta Crystallogr Sect E Struct Rep Online. 2009 Oct 3;65(Pt 11):m1288–9. doi: 10.1107/S1600536809039075 (PMC2971236; doi:10.1107/S1600536809039075)
Supplement: Supplementary file 1 [file e-65-m1288-sup1.cif]

##############################################################################
###                                                                        ###
###        Electronic paper (Acta Crystallographica Section E)             ###
###                                                                        ###
##############################################################################
#                                                                            #
# This CIF contains the data in a paper accepted for publication in Acta     #
# Crystallographica Section E. It conforms to the requirements of Notes      #
# for Authors for Section E, and has been peer reviewed under the auspices   #
# of the IUCr Commission on Journals.                                        #
#                                                                            #
# Full details of the Crystallographic Information File format               #
# are given in the paper "The Crystallographic Information File (CIF):       #
# a New Standard Archive File for Crystallography" by S. R. Hall, F. H.      #
# Allen and I. D. Brown [Acta Cryst. (1991), A47, 655-685].                  #
#                                                                            #
# The current version of the core CIF dictionary is obtainable from          #
# ftp://ftp.iucr.org/pub/cif_core.dic. The current version number is 2.4.    #
#                                                                            #
# Software is freely available for graphical display of the structure(s) in  #
# this CIF.  For information consult the CIF home page http://www.iucr.org/  #
# cif/home.html                                                              #
#                                                                            #
# This file may be used for bona fide research purposes within the           #
# scientific community so long as proper attribution is given to the journal # 
# article from which it was obtained.                                        #
#                                                                            #
##############################################################################
                                             
data_I
_audit_creation_method     SHELXL-97
_chemical_name_systematic
; \
Poly[(6-carboxypicolinato-\k^3^<i>O</i>^2^,<i>N</i>,<i>O</i>^6^)(\m~3~-\
pyridine-2,6-dicarboxylato-\k^5^<i>O</i>^2^,<i>N</i>,<i>O</i>^6^:\
<i>O</i>^2'^:<i>O</i>^6'^)dysprosium(III)]
;
_chemical_name_common     ?
_chemical_formula_moiety     'C14 H7 Dy N2 O8'
_chemical_formula_sum     'C14 H7 Dy N2 O8'
_chemical_formula_iupac     '[Dy (C7 H3 N O4) (C7 H4 N O4)]'
_chemical_formula_weight     493.72
_chemical_melting_point     ?
_symmetry_cell_setting     'Monoclinic'
_symmetry_space_group_name_H-M     'P 21/c'
_symmetry_space_group_name_Hall     '-P 2ybc'
loop_
    _symmetry_equiv_pos_as_xyz
    'x, y, z'
    '-x, y+1/2, -z+1/2'
    '-x, -y, -z'
    'x, -y-1/2, z-1/2'
_cell_length_a     12.2151(14)
_cell_length_b     8.3703(10)
_cell_length_c     13.4698(16)
_cell_angle_alpha     90.00
_cell_angle_beta     102.3320(10)
_cell_angle_gamma     90.00
_cell_volume     1345.4(3)
_cell_formula_units_Z     4
_cell_measurement_reflns_used     5626
_cell_measurement_theta_min     2.43
_cell_measurement_theta_max     27.80
_cell_measurement_temperature     296(2)
_exptl_crystal_description     block
_exptl_crystal_colour     colourless
_exptl_crystal_size_max     0.23
_exptl_crystal_size_mid     0.21
_exptl_crystal_size_min     0.19
_exptl_crystal_density_diffrn     2.437
_exptl_crystal_density_meas     ?
_exptl_crystal_density_method     'not measured'
_exptl_crystal_F_000     940
_exptl_absorpt_coefficient_mu     5.608
_exptl_absorpt_correction_type     multi-scan
_exptl_absorpt_process_details     '(SADABS; Bruker, 2004)'
_exptl_absorpt_correction_T_min     0.3587
_exptl_absorpt_correction_T_max     0.4154
_exptl_special_details
;
;
_diffrn_ambient_temperature     296(2)
_diffrn_radiation_type     MoK\a
_diffrn_radiation_wavelength     0.71073
_diffrn_radiation_source     'fine-focus sealed tube'
_diffrn_radiation_monochromator     graphite
_diffrn_measurement_device_type     'Bruker APEXII area-detector'
_diffrn_measurement_method     '\f and \w'
_diffrn_detector_area_resol_mean     ?
_diffrn_reflns_number     6670
_diffrn_reflns_av_R_equivalents     0.0235
_diffrn_reflns_av_sigmaI/netI     0.0261
_diffrn_reflns_theta_min     1.71
_diffrn_reflns_theta_max     25.20
_diffrn_reflns_theta_full     25.20
_diffrn_measured_fraction_theta_max     1.000
_diffrn_measured_fraction_theta_full     1.000
_diffrn_reflns_limit_h_min     -14
_diffrn_reflns_limit_h_max     12
_diffrn_reflns_limit_k_min     -8
_diffrn_reflns_limit_k_max     10
_diffrn_reflns_limit_l_min     -16
_diffrn_reflns_limit_l_max     16
_diffrn_standards_number     0
_diffrn_standards_interval_count     ?
_diffrn_standards_interval_time     ?
_diffrn_standards_decay_%     ?
_refine_special_details
;
 Refinement of F^2^ against ALL reflections.  The weighted R-factor wR and
 goodness of fit S are based on F^2^, conventional R-factors R are based
 on F, with F set to zero for negative F^2^. The threshold expression of
 F^2^ > 2sigma(F^2^) is used only for calculating R-factors(gt) etc. and is
 not relevant to the choice of reflections for refinement.  R-factors based
 on F^2^ are statistically about twice as large as those based on F, and R-
 factors based on ALL data will be even larger.
;
_reflns_number_total     2413
_reflns_number_gt     2305
_reflns_threshold_expression     I>2\s(I)
_refine_ls_structure_factor_coef     Fsqd
_refine_ls_matrix_type     full
_refine_ls_R_factor_all     0.0222
_refine_ls_R_factor_gt     0.0210
_refine_ls_wR_factor_gt     0.0504
_refine_ls_wR_factor_ref     0.0510
_refine_ls_goodness_of_fit_ref     1.115
_refine_ls_restrained_S_all     1.115
_refine_ls_number_reflns     2413
_refine_ls_number_parameters     229
_refine_ls_number_restraints     1
_refine_ls_hydrogen_treatment     mixed
_refine_ls_weighting_scheme     calc
_refine_ls_weighting_details
           'calc w=1/[\s^2^(Fo^2^)+(0.0241P)^2^+1.92P] where P=(Fo^2^+2Fc^2^)/3'
_atom_sites_solution_hydrogens     geom
_atom_sites_solution_primary     direct
_atom_sites_solution_secondary     difmap
_refine_ls_shift/su_max     0.002
_refine_ls_shift/su_mean     0.000
_refine_diff_density_max     0.581
_refine_diff_density_min     -1.429
_refine_ls_extinction_method     none
_refine_ls_extinction_coef     ?
loop_
    _atom_type_symbol
    _atom_type_description
    _atom_type_scat_dispersion_real
    _atom_type_scat_dispersion_imag
    _atom_type_scat_source
    'C' 'C' 0.0033 0.0016
                         'International Tables Vol C Tables 4.2.6.8 and 6.1.1.4'
    'H' 'H' 0.0000 0.0000
                         'International Tables Vol C Tables 4.2.6.8 and 6.1.1.4'
    'N' 'N' 0.0061 0.0033
                         'International Tables Vol C Tables 4.2.6.8 and 6.1.1.4'
    'O' 'O' 0.0106 0.0060
                         'International Tables Vol C Tables 4.2.6.8 and 6.1.1.4'
    'Dy' 'Dy' -0.1892 4.4098
                         'International Tables Vol C Tables 4.2.6.8 and 6.1.1.4'
_computing_data_collection     'APEX2 (Bruker, 2004)'
_computing_cell_refinement     'SAINT (Bruker, 2004)'
_computing_data_reduction     'SAINT (Bruker, 2004)'
_computing_structure_solution     'SHELXS97 (Sheldrick, 2008)'
_computing_structure_refinement     'SHELXL97 (Sheldrick, 2008)'
_computing_molecular_graphics
                    'ORTEPIII (Burnett & Johnson, 1996) and PLATON (Spek, 2009)'
_computing_publication_material     'SHELXL97 (Sheldrick, 2008)'
loop_
    _atom_site_type_symbol
    _atom_site_label
    _atom_site_fract_x
    _atom_site_fract_y
    _atom_site_fract_z
    _atom_site_U_iso_or_equiv
    _atom_site_adp_type
    _atom_site_calc_flag
    _atom_site_refinement_flags
    _atom_site_occupancy
    _atom_site_disorder_assembly
    _atom_site_disorder_group
    Dy Dy1 0.197015(13) 0.232131(18) 0.818183(11) 0.00903(7) Uani d . 1 . .
    C C2 0.5158(3) 0.5574(5) 0.8746(3) 0.0243(9) Uani d . 1 . .
    H H2 0.5247 0.6677 0.8750 0.029 Uiso calc R 1 . .
    C C3 0.4095(3) 0.4901(4) 0.8567(3) 0.0184(8) Uani d . 1 . .
    C C4 0.4836(3) 0.2361(4) 0.8735(3) 0.0187(8) Uani d . 1 . .
    C C1 0.6084(3) 0.4572(5) 0.8919(3) 0.0282(9) Uani d . 1 . .
    H H1 0.6805 0.4990 0.9030 0.034 Uiso calc R 1 . .
    C C5 0.5912(3) 0.2933(5) 0.8922(3) 0.0274(9) Uani d . 1 . .
    H H5 0.6518 0.2233 0.9049 0.033 Uiso calc R 1 . .
    N N1 0.3933(2) 0.3321(3) 0.8555(2) 0.0136(6) Uani d . 1 . .
    C C6 0.3019(3) 0.5872(4) 0.8367(3) 0.0201(8) Uani d . 1 . .
    O O1 0.2131(2) 0.5091(3) 0.82690(18) 0.0180(6) Uani d . 1 . .
    O O2 0.3085(3) 0.7328(3) 0.8293(3) 0.0452(10) Uani d D 1 . .
    C C7 0.4611(3) 0.0608(4) 0.8716(3) 0.0203(8) Uani d . 1 . .
    O O4 0.3508(2) 0.0270(3) 0.8468(2) 0.0202(6) Uani d . 1 . .
    O O3 0.5333(2) -0.0385(3) 0.8889(3) 0.0368(8) Uani d . 1 . .
    C C13 0.2072(3) 0.1845(4) 1.0625(2) 0.0128(7) Uani d . 1 . .
    C C8 0.1581(3) 0.0254(4) 1.0222(2) 0.0122(7) Uani d . 1 . .
    O O5 0.2310(2) 0.2782(3) 0.9969(2) 0.0200(6) Uani d . 1 . .
    N N2 0.1355(2) 0.0186(3) 0.9205(2) 0.0107(6) Uani d . 1 . .
    C C11 0.0664(3) -0.2478(4) 0.9275(3) 0.0171(8) Uani d . 1 . .
    H H11 0.0339 -0.3386 0.8937 0.021 Uiso calc R 1 . .
    C C12 0.0876(3) -0.1133(4) 0.8745(2) 0.0115(7) Uani d . 1 . .
    O O7 0.1092(2) 0.0071(3) 0.72203(17) 0.0148(5) Uani d . 1 . .
    O O6 0.2198(2) 0.2145(3) 1.15526(19) 0.0184(6) Uani d . 1 . .
    C C14 0.0590(3) -0.0988(4) 0.7607(2) 0.0115(7) Uani d . 1 . .
    C C9 0.1386(3) -0.1020(4) 1.0812(3) 0.0152(7) Uani d . 1 . .
    H H9 0.1539 -0.0945 1.1517 0.018 Uiso calc R 1 . .
    C C10 0.0953(3) -0.2420(4) 1.0324(3) 0.0183(8) Uani d . 1 . .
    H H10 0.0858 -0.3317 1.0703 0.022 Uiso calc R 1 . .
    O O8 -0.0153(2) -0.1898(3) 0.71176(18) 0.0171(5) Uani d . 1 . .
    H H2A 0.334(3) 0.822(3) 0.838(3) 0.026 Uiso d D 1 . .
loop_
    _atom_site_aniso_label
    _atom_site_aniso_U_11
    _atom_site_aniso_U_22
    _atom_site_aniso_U_33
    _atom_site_aniso_U_12
    _atom_site_aniso_U_13
    _atom_site_aniso_U_23
    Dy1 0.00974(11) 0.00762(10) 0.01008(11) -0.00032(5) 0.00291(7) 0.00052(5)
    C2 0.026(2) 0.0179(19) 0.030(2) -0.0111(16) 0.0069(17) -0.0045(16)
    C3 0.022(2) 0.0131(17) 0.0203(19) -0.0011(15) 0.0048(15) 0.0002(14)
    C4 0.015(2) 0.0168(18) 0.024(2) -0.0005(14) 0.0039(16) -0.0011(14)
    C1 0.019(2) 0.025(2) 0.040(3) -0.0099(16) 0.0056(18) -0.0064(17)
    C5 0.015(2) 0.023(2) 0.042(3) -0.0006(16) 0.0021(18) -0.0035(18)
    N1 0.0122(15) 0.0120(14) 0.0171(15) -0.0013(12) 0.0043(12) 0.0005(11)
    C6 0.025(2) 0.0145(18) 0.0207(19) 0.0017(15) 0.0048(16) 0.0005(14)
    O1 0.0183(14) 0.0111(13) 0.0251(14) -0.0001(10) 0.0057(11) 0.0010(9)
    O2 0.039(2) 0.0065(14) 0.088(3) -0.0048(12) 0.009(2) 0.0015(15)
    C7 0.016(2) 0.0165(18) 0.029(2) 0.0006(15) 0.0053(16) -0.0004(15)
    O4 0.0121(13) 0.0105(12) 0.0378(16) -0.0023(10) 0.0048(11) 0.0001(10)
    O3 0.0185(15) 0.0197(15) 0.070(2) 0.0055(12) 0.0043(15) 0.0011(14)
    C13 0.0114(17) 0.0152(17) 0.0122(18) 0.0025(13) 0.0031(14) 0.0011(13)
    C8 0.0097(17) 0.0157(17) 0.0124(17) 0.0037(13) 0.0049(13) -0.0021(13)
    O5 0.0295(16) 0.0178(13) 0.0137(14) -0.0094(11) 0.0066(12) -0.0016(10)
    N2 0.0102(14) 0.0123(14) 0.0102(14) -0.0009(11) 0.0036(11) -0.0004(11)
    C11 0.024(2) 0.0125(17) 0.017(2) -0.0039(13) 0.0096(17) -0.0024(13)
    C12 0.0103(17) 0.0112(16) 0.0143(17) -0.0011(13) 0.0053(13) 0.0000(13)
    O7 0.0177(13) 0.0146(12) 0.0131(12) -0.0036(10) 0.0054(10) -0.0004(9)
    O6 0.0262(15) 0.0182(13) 0.0119(13) -0.0017(11) 0.0064(11) -0.0037(10)
    C14 0.0093(17) 0.0120(16) 0.0139(17) 0.0019(13) 0.0043(13) -0.0033(13)
    C9 0.0166(18) 0.0191(18) 0.0107(17) 0.0001(14) 0.0044(14) 0.0015(13)
    C10 0.019(2) 0.0191(18) 0.018(2) -0.0012(14) 0.0068(16) 0.0061(13)
    O8 0.0159(13) 0.0198(13) 0.0163(13) -0.0061(11) 0.0052(10) -0.0045(10)
_geom_special_details
;
 All esds (except the esd in the dihedral angle between two l.s. planes)
 are estimated using the full covariance matrix.  The cell esds are taken
 into account individually in the estimation of esds in distances, angles
 and torsion angles; correlations between esds in cell parameters are only
 used when they are defined by crystal symmetry.  An approximate (isotropic)
 treatment of cell esds is used for estimating esds involving l.s. planes.
;
loop_
    _geom_bond_atom_site_label_1
    _geom_bond_atom_site_label_2
    _geom_bond_site_symmetry_2
    _geom_bond_distance
    _geom_bond_publ_flag
    Dy1 O8 2_556 2.266(2) y
    Dy1 O6 4_565 2.314(3) y
    Dy1 O1 . 2.328(2) y
    Dy1 O5 . 2.385(3) y
    Dy1 O7 . 2.405(2) y
    Dy1 N2 . 2.469(3) y
    Dy1 N1 . 2.488(3) y
    Dy1 O4 . 2.513(2) y
    C2 C1 . 1.388(6) ?
    C2 C3 . 1.389(6) ?
    C2 H2 . 0.9300 ?
    C3 N1 . 1.336(4) ?
    C3 C6 . 1.519(5) ?
    C4 N1 . 1.344(5) ?
    C4 C5 . 1.371(6) ?
    C4 C7 . 1.492(5) ?
    C1 C5 . 1.388(6) ?
    C1 H1 . 0.9300 ?
    C5 H5 . 0.9300 ?
    C6 O2 . 1.226(4) ?
    C6 O1 . 1.250(5) ?
    O2 H2A . 0.811(19) ?
    C7 O3 . 1.198(5) ?
    C7 O4 . 1.347(4) ?
    C13 O6 . 1.251(4) ?
    C13 O5 . 1.261(4) ?
    C13 C8 . 1.513(5) ?
    C8 N2 . 1.341(4) ?
    C8 C9 . 1.381(5) ?
    N2 C12 . 1.338(4) ?
    C11 C10 . 1.382(6) ?
    C11 C12 . 1.387(5) ?
    C11 H11 . 0.9300 ?
    C12 C14 . 1.502(5) ?
    O7 C14 . 1.253(4) ?
    O6 Dy1 4_566 2.314(3) ?
    C14 O8 . 1.257(4) ?
    C9 C10 . 1.392(5) ?
    C9 H9 . 0.9300 ?
    C10 H10 . 0.9300 ?
    O8 Dy1 2_546 2.266(2) ?
loop_
    _geom_angle_atom_site_label_1
    _geom_angle_atom_site_label_2
    _geom_angle_atom_site_label_3
    _geom_angle_site_symmetry_1
    _geom_angle_site_symmetry_3
    _geom_angle
    _geom_angle_publ_flag
    O8 Dy1 O6 2_556 4_565 95.01(9) ?
    O8 Dy1 O1 2_556 . 77.91(9) ?
    O6 Dy1 O1 4_565 . 80.18(9) ?
    O8 Dy1 O5 2_556 . 94.91(9) ?
    O6 Dy1 O5 4_565 . 153.60(9) ?
    O1 Dy1 O5 . . 78.08(8) ?
    O8 Dy1 O7 2_556 . 79.79(9) ?
    O6 Dy1 O7 4_565 . 76.74(8) ?
    O1 Dy1 O7 . . 146.15(8) ?
    O5 Dy1 O7 . . 129.18(8) ?
    O8 Dy1 N2 2_556 . 84.53(9) ?
    O6 Dy1 N2 4_565 . 141.40(9) ?
    O1 Dy1 N2 . . 136.47(9) ?
    O5 Dy1 N2 . . 64.02(8) ?
    O7 Dy1 N2 . . 65.15(8) ?
    O8 Dy1 N1 2_556 . 143.55(10) ?
    O6 Dy1 N1 4_565 . 79.66(9) ?
    O1 Dy1 N1 . . 65.64(9) ?
    O5 Dy1 N1 . . 77.84(10) ?
    O7 Dy1 N1 . . 132.22(9) ?
    N2 Dy1 N1 . . 121.72(9) ?
    O8 Dy1 O4 2_556 . 153.64(9) ?
    O6 Dy1 O4 4_565 . 92.28(9) ?
    O1 Dy1 O4 . . 128.35(8) ?
    O5 Dy1 O4 . . 89.58(9) ?
    O7 Dy1 O4 . . 77.30(8) ?
    N2 Dy1 O4 . . 74.15(9) ?
    N1 Dy1 O4 . . 62.74(8) ?
    C1 C2 C3 . . 118.9(3) ?
    C1 C2 H2 . . 120.6 ?
    C3 C2 H2 . . 120.6 ?
    N1 C3 C2 . . 122.2(3) ?
    N1 C3 C6 . . 114.1(3) ?
    C2 C3 C6 . . 123.7(3) ?
    N1 C4 C5 . . 122.8(3) ?
    N1 C4 C7 . . 116.3(3) ?
    C5 C4 C7 . . 120.8(3) ?
    C2 C1 C5 . . 118.7(4) ?
    C2 C1 H1 . . 120.7 ?
    C5 C1 H1 . . 120.7 ?
    C4 C5 C1 . . 119.0(4) ?
    C4 C5 H5 . . 120.5 ?
    C1 C5 H5 . . 120.5 ?
    C3 N1 C4 . . 118.4(3) ?
    C3 N1 Dy1 . . 117.9(2) ?
    C4 N1 Dy1 . . 123.6(2) ?
    O2 C6 O1 . . 125.5(4) ?
    O2 C6 C3 . . 118.5(4) ?
    O1 C6 C3 . . 115.9(3) ?
    C6 O1 Dy1 . . 126.0(2) ?
    C6 O2 H2A . . 159(3) ?
    O3 C7 O4 . . 124.0(3) ?
    O3 C7 C4 . . 123.6(4) ?
    O4 C7 C4 . . 112.4(3) ?
    C7 O4 Dy1 . . 124.8(2) ?
    O6 C13 O5 . . 125.3(3) ?
    O6 C13 C8 . . 119.3(3) ?
    O5 C13 C8 . . 115.4(3) ?
    N2 C8 C9 . . 122.2(3) ?
    N2 C8 C13 . . 112.5(3) ?
    C9 C8 C13 . . 125.3(3) ?
    C13 O5 Dy1 . . 126.2(2) ?
    C12 N2 C8 . . 118.8(3) ?
    C12 N2 Dy1 . . 119.6(2) ?
    C8 N2 Dy1 . . 121.3(2) ?
    C10 C11 C12 . . 117.6(3) ?
    C10 C11 H11 . . 121.2 ?
    C12 C11 H11 . . 121.2 ?
    N2 C12 C11 . . 122.9(3) ?
    N2 C12 C14 . . 112.9(3) ?
    C11 C12 C14 . . 124.2(3) ?
    C14 O7 Dy1 . . 122.1(2) ?
    C13 O6 Dy1 . 4_566 166.3(2) ?
    O7 C14 O8 . . 125.0(3) ?
    O7 C14 C12 . . 116.9(3) ?
    O8 C14 C12 . . 118.1(3) ?
    C8 C9 C10 . . 118.2(3) ?
    C8 C9 H9 . . 120.9 ?
    C10 C9 H9 . . 120.9 ?
    C11 C10 C9 . . 120.1(3) ?
    C11 C10 H10 . . 120.0 ?
    C9 C10 H10 . . 120.0 ?
    C14 O8 Dy1 . 2_546 146.8(2) ?
loop_
    _geom_hbond_atom_site_label_D
    _geom_hbond_atom_site_label_H
    _geom_hbond_atom_site_label_A
    _geom_hbond_site_symmetry_A
    _geom_hbond_distance_DH
    _geom_hbond_distance_HA
    _geom_hbond_distance_DA
    _geom_hbond_angle_DHA
    O2 H2A O4 1_565 0.811(19) 1.73(2) 2.518(3) 164(5)
    O2 H2A O3 1_565 0.811(19) 2.65(3) 3.303(4) 139(4)
    C9 H9 O1 4_566 0.93 2.42 3.332(4) 165.3
    C1 H1 O5 3_667 0.93 2.42 3.123(5) 132.6
    C2 H2 O3 1_565 0.93 2.47 3.393(5) 173.5
data_global
_journal_date_recd_electronic     2009-09-15
_journal_date_accepted     2009-09-26
_journal_name_full     'Acta Crystallographica, Section E'
_journal_year     2009
_journal_volume     65
_journal_issue     11
_journal_page_first     m1288
_journal_page_last     m1289
_journal_paper_category     QM
_journal_coeditor_code     SJ2654
_publ_contact_author_name     'Yi-Fan, Luo'
_publ_contact_author_address
;
School of Chemistry and Environment
South China Normal University
Guangzhou 510006
People's Republic of China.
;
_publ_contact_author_email     luoyf2004@yahoo.com.cn
_publ_contact_author_fax     '86 20 39310187'
_publ_contact_author_phone     '86 20 39310187'
_publ_section_title
;\
Poly[(6-carboxypicolinato-\k^3^<i>O</i>^2^,<i>N</i>,<i>O</i>^6^)(\m~3~-\
pyridine-2,6-dicarboxylato-\k^5^<i>O</i>^2^,<i>N</i>,<i>O</i>^6^:\
<i>O</i>^2'^:<i>O</i>^6'^)dysprosium(III)]
;
loop_
    _publ_author_name
    _publ_author_footnote
    _publ_author_address
    'Xu Li' .
;
School of Chemistry and Environment
South China Normal University
Guangzhou 510006
People's Republic of China.
;
    'Qing-Yang Lian' .
;
School of Chemistry and Environment
South China Normal University
Guangzhou 510006
People's Republic of China.
;
    'Qiu-Hui Meng' .
;
School of Chemistry and Environment
South China Normal University
Guangzhou 510006
People's Republic of China.
;
    'Yi-Fan Luo' .
;
School of Chemistry and Environment
South China Normal University
Guangzhou 510006
People's Republic of China.
;
    'Rong-Hua Zeng' .
;
School of Chemistry and Environment
South China Normal University
Guangzhou 510006
People's Republic of China
and
South China Normal University
Key Laboratory of Technology of Electrochemical Energy Storage and Power
 Generation in Guangdong Universities
Guangzhou 510006
People's Republic of China
;
