# Supplementary material for: Poly[(6-carboxy­picolinato-κ3 O 2,N,O 6)(μ3-pyridine-2,6-dicarboxyl­ato-κ5 O 2,N,O 6:O 2′:O 6′)dysprosium(III)]
Source: Acta Crystallogr Sect E Struct Rep Online. 2009 Oct 3;65(Pt 11):m1288–9. doi: 10.1107/S1600536809039075 (PMC2971236; doi:10.1107/S1600536809039075)
Supplement: Supplementary file 2 [file e-65-m1288-Isup2.hkl]

# 
# h,k,l, Fc-squared, Fo-squared, sigma(Fo-squared) and status flag 
# 
data_I
_shelx_title ' xx in P2(1)/c' 
_shelx_refln_list_code          4 
_shelx_F_calc_maximum      461.52 
_exptl_crystal_F_000       940.00 
_reflns_d_resolution_high  0.8348 
 
loop_ 
 _symmetry_equiv_pos_as_xyz 
 'x, y, z' 
 '-x, y+1/2, -z+1/2' 
 '-x, -y, -z' 
 'x, -y-1/2, z-1/2' 
 
_cell_length_a    12.2151 
_cell_length_b     8.3703 
_cell_length_c    13.4698 
_cell_angle_alpha  90.000 
_cell_angle_beta  102.332 
_cell_angle_gamma  90.000 
 
_shelx_F_squared_multiplier     1.000 
 
loop_ 
 _refln_index_h 
 _refln_index_k 
 _refln_index_l 
 _refln_F_squared_calc 
 _refln_F_squared_meas 
 _refln_F_squared_sigma 
 _refln_observed_status 
   1   0   0     5684.39     5442.01    211.00 o 
   2   0   0    25849.79    24163.27    644.18 o 
   3   0   0    68994.87    55053.96   3119.57 o 
   4   0   0      981.60      853.52     59.14 o 
   5   0   0    42067.69    40035.21   1019.66 o 
   6   0   0     4992.08     5202.18    251.46 o 
   7   0   0    29671.41    30593.95    634.75 o 
   8   0   0    17722.80    18400.00    397.58 o 
   9   0   0     2120.21     2289.35    132.35 o 
  10   0   0    29405.93    29629.67    964.08 o 
  11   0   0     1434.47     1839.98    124.18 o 
  12   0   0     8520.43     9206.71    370.11 o 
  13   0   0     5746.93     6076.25    278.46 o 
  14   0   0      188.10      161.39     47.95 o 
   1   1   0    57979.11    49756.11   2079.94 o 
   2   1   0    17419.17    16811.57    213.95 o 
   3   1   0    41458.96    38754.08   1245.44 o 
   4   1   0   107219.14    86355.66   2004.56 o 
   5   1   0      232.62      280.28     14.90 o 
   6   1   0    48571.86    46844.27    671.62 o 
   7   1   0    16613.31    17411.92    267.12 o 
   8   1   0    10451.19    11343.77    219.74 o 
   9   1   0    11597.15    11823.38    231.40 o 
  10   1   0      175.22      121.56     57.17 o 
  11   1   0    19399.82    19941.72    484.54 o 
  12   1   0     8022.34     8485.11    246.21 o 
  13   1   0     1377.76     1373.11     79.22 o 
  14   1   0    10376.26    10734.35    303.93 o 
   0   2   0    40821.27    37334.06    823.95 o 
   1   2   0    14364.53    14899.76    190.49 o 
   2   2   0    41469.16    39396.48    685.99 o 
   3   2   0    14085.64    13227.45    399.96 o 
   4   2   0    16470.19    17581.21    229.47 o 
   5   2   0    48792.45    46706.13    668.16 o 
   6   2   0     2251.60     2110.88     48.32 o 
   7   2   0    20840.75    21813.61    615.34 o 
   8   2   0    23818.62    24734.11    374.08 o 
   9   2   0      491.49      572.95     26.66 o 
  10   2   0    25954.50    27455.67    635.52 o 
  11   2   0     2851.55     3174.30    153.60 o 
  12   2   0     3626.30     4018.52    248.58 o 
  13   2   0     8685.69     8901.86    641.84 o 
  14   2   0       57.81      101.94     28.86 o 
   1   3   0    46575.01    43906.25    618.99 o 
   2   3   0    28069.43    26688.12    339.23 o 
   3   3   0    25473.36    25605.34    404.72 o 
   4   3   0    37924.12    34653.30    716.58 o 
   5   3   0        2.34      115.25     13.16 o 
   6   3   0    38770.17    38513.87    494.31 o 
   7   3   0     7585.14     7940.92    136.80 o 
   8   3   0     3866.33     4095.93     84.00 o 
   9   3   0    18549.53    19164.00    417.46 o 
  10   3   0       67.85       98.51     17.97 o 
  11   3   0    11936.11    12234.62    408.27 o 
  12   3   0     5059.47     5903.04    378.28 o 
  13   3   0     2417.13     2519.60    212.81 o 
   0   4   0   103709.80    95454.09   1901.22 o 
   1   4   0     1709.34     1589.45     29.22 o 
   2   4   0    27088.68    26544.51    339.10 o 
   3   4   0    31192.82    31649.99    432.38 o 
   4   4   0     1399.00     1392.69     29.65 o 
   5   4   0    25323.00    25249.87    328.95 o 
   6   4   0     3611.41     3805.08     64.42 o 
   7   4   0    14262.96    14538.68    201.71 o 
   8   4   0    11166.22    11535.83    192.28 o 
   9   4   0     1936.70     2035.19     55.01 o 
  10   4   0    14903.75    15319.74    251.37 o 
  11   4   0     1760.16     1942.72    113.91 o 
  12   4   0     4358.81     4543.07    131.07 o 
  13   4   0     7253.35     7484.78    227.98 o 
   1   5   0    21849.72    21488.35    486.19 o 
   2   5   0    10499.59    10634.11    145.94 o 
   3   5   0     6304.03     6517.57     96.25 o 
   4   5   0    30991.57    31107.66    429.53 o 
   5   5   0       34.15       37.44      6.68 o 
   6   5   0     8244.58     8202.34    121.78 o 
   7   5   0    11206.21    11258.23    215.56 o 
   8   5   0     7222.85     6916.38    148.07 o 
   9   5   0     4384.62     4710.68    114.16 o 
  10   5   0      661.78      678.75     38.19 o 
  11   5   0     5542.08     5733.09    273.86 o 
  12   5   0     4334.66     4529.78    152.50 o 
   0   6   0    15552.37    15979.65    575.59 o 
   1   6   0     1484.03     1501.17     41.27 o 
   2   6   0     8367.20     8746.98    156.88 o 
   3   6   0     9691.16     9186.63    166.59 o 
   4   6   0     3116.71     3062.37     69.10 o 
   5   6   0     3881.61     3877.42     76.71 o 
   6   6   0     2069.42     2110.25     54.95 o 
   7   6   0     7755.40     8221.68    169.83 o 
   8   6   0    11723.17    11913.14    288.22 o 
   9   6   0        7.78       12.73     13.20 o 
  10   6   0     6259.07     6385.32    147.07 o 
  11   6   0     1885.04     1973.80     70.46 o 
   1   7   0     2649.49     2714.65     65.18 o 
   2   7   0     2195.49     2288.87     77.76 o 
   3   7   0     8996.11     9324.24    170.69 o 
   4   7   0    13212.06    13006.75    243.99 o 
   5   7   0       56.95       83.92     20.53 o 
   6   7   0     9196.17     9077.19    214.28 o 
   7   7   0     1991.30     2065.94     76.36 o 
   8   7   0      963.38      980.61     51.17 o 
   9   7   0     6468.80     6364.88    170.24 o 
  10   7   0       75.65       66.16     21.43 o 
   0   8   0    10247.03    10141.15    326.70 o 
   1   8   0     2791.70     2933.44     89.93 o 
   2   8   0     5689.06     5480.51    141.68 o 
   3   8   0     5373.15     5546.03    143.43 o 
   4   8   0       51.54       47.56     12.02 o 
   5   8   0     2517.92     2567.62     68.41 o 
   6   8   0      209.24      198.59     26.98 o 
   7   8   0     3076.71     3180.64    104.07 o 
   8   8   0     4124.96     4349.82    130.68 o 
   1   9   0     4290.60     4186.30    121.27 o 
   2   9   0      910.93      958.46     49.22 o 
   3   9   0      374.97      354.01     31.81 o 
   4   9   0     3990.35     4044.90    119.00 o 
   5   9   0      518.59      660.82     67.46 o 
   6   9   0      989.72      878.17     75.63 o 
   0  10   0     1121.68     1157.99     82.43 o 
   1  10   0       83.68      109.95     24.10 o 
 -14   1   1      826.92      891.10     66.73 o 
 -13   1   1       23.90       42.05     36.00 o 
 -12   1   1      843.67      863.60     61.26 o 
 -11   1   1      283.82      355.36     53.69 o 
 -10   1   1      265.71      282.07     25.65 o 
  -9   1   1      179.60      186.07     20.44 o 
  -8   1   1      627.09      749.67     34.73 o 
  -7   1   1       67.74       77.95     19.37 o 
  -6   1   1     1723.09     2157.97     59.19 o 
  -5   1   1        0.95       23.42     19.71 o 
  -4   1   1     3076.58     3676.09     65.88 o 
  -3   1   1    18006.69    17734.04    259.31 o 
  -2   1   1     1813.71     1854.86     29.16 o 
  -1   1   1      907.16      865.17     17.75 o 
   0   1   1     2743.13     3021.60     52.79 o 
   1   1   1     4444.28     4577.71     61.07 o 
   2   1   1     1108.64     1190.43     26.49 o 
   3   1   1       72.84      101.00     12.40 o 
   4   1   1       30.13      101.32     15.28 o 
   5   1   1     2301.10     2515.72     75.56 o 
   6   1   1     1428.29     1477.56     37.23 o 
   7   1   1        0.36       -0.55      4.71 o 
   8   1   1     1048.94     1096.99     35.10 o 
   9   1   1      106.91      130.01     26.47 o 
  10   1   1     2150.00     2387.52     99.88 o 
  11   1   1      222.40      296.15     39.21 o 
  12   1   1      117.13      104.75     29.12 o 
  13   1   1        1.62       41.84     21.84 o 
  14   1   1       89.07      122.75     32.34 o 
 -14   2   1       75.16       64.38     34.41 o 
 -13   2   1     1297.51     1373.76     79.42 o 
 -12   2   1      181.02      229.77     44.69 o 
 -11   2   1      828.14      911.55     64.58 o 
 -10   2   1      246.61      277.53     25.57 o 
  -9   2   1       22.94       23.24     11.59 o 
  -8   2   1     1815.14     1810.68     47.55 o 
  -7   2   1      348.02      445.68     21.42 o 
  -6   2   1     3922.91     4185.92     79.03 o 
  -5   2   1       11.43       39.49      7.95 o 
  -4   2   1      656.03      761.21     18.65 o 
  -3   2   1     8019.16     8426.32    127.99 o 
  -2   2   1     7363.39     7968.91    106.20 o 
  -1   2   1      196.80      216.06     17.81 o 
   0   2   1      185.61      169.31      7.96 o 
   1   2   1     3139.38     3033.53     44.32 o 
   2   2   1     3172.68     3228.39     58.38 o 
   3   2   1     1091.23     1190.85     34.78 o 
   4   2   1     2057.35     2063.28     35.58 o 
   5   2   1       55.97       91.56     12.08 o 
   6   2   1      936.19     1067.26     31.31 o 
   7   2   1     1839.91     1932.17    101.71 o 
   8   2   1      246.24      258.97     18.20 o 
   9   2   1      753.01      824.01     31.97 o 
  10   2   1      432.90      407.04     30.13 o 
  11   2   1       16.38       36.80     18.93 o 
  12   2   1      835.36      878.69    145.58 o 
  13   2   1      277.92      334.28     49.61 o 
 -13   3   1       55.41       54.97     24.06 o 
 -12   3   1      904.88     1006.31     64.98 o 
 -11   3   1      126.94      162.76     44.14 o 
 -10   3   1     3810.89     4100.50    156.81 o 
  -9   3   1     5372.49     5729.77    110.82 o 
  -8   3   1       52.02       68.68     11.62 o 
  -7   3   1     7314.11     7656.74    140.48 o 
  -6   3   1     3598.86     3856.41     76.19 o 
  -5   3   1       45.90       33.85      5.72 o 
  -4   3   1    11937.38    12692.36    282.15 o 
  -3   3   1      641.48      684.85     17.00 o 
  -2   3   1     6105.18     6310.25     87.35 o 
  -1   3   1       20.14       44.16      6.99 o 
   0   3   1       21.17       76.63     24.30 o 
   1   3   1     2214.84     1951.27     44.22 o 
   2   3   1       12.48        6.41      3.51 o 
   3   3   1     7089.86     7429.18    123.53 o 
   4   3   1     3768.41     3864.73     62.11 o 
   5   3   1     3158.89     3342.54     55.26 o 
   6   3   1     1560.81     1451.82     31.29 o 
   7   3   1       11.00       10.99      7.27 o 
   8   3   1     2644.48     2826.71     64.87 o 
   9   3   1     2772.50     2891.95     68.27 o 
  10   3   1      542.73      514.29     33.08 o 
  11   3   1      629.62      687.94     57.73 o 
  12   3   1        8.49       20.64     13.44 o 
  13   3   1     1326.34     1380.69    207.37 o 
 -13   4   1     2257.76     2361.67    105.61 o 
 -12   4   1       56.39       93.47     42.35 o 
 -11   4   1     2104.98     2158.26     60.89 o 
 -10   4   1     1958.42     2072.62     57.79 o 
  -9   4   1     2684.30     2927.86     69.36 o 
  -8   4   1     6516.85     6893.86    125.98 o 
  -7   4   1     1070.45     1176.96     29.99 o 
  -6   4   1     2399.28     2506.47     47.49 o 
  -5   4   1     1890.02     1954.06     51.18 o 
  -4   4   1      427.99      436.13     15.26 o 
  -3   4   1    10484.79    10726.80    146.25 o 
  -2   4   1      180.00      215.02     15.02 o 
  -1   4   1     1593.56     1460.68     38.67 o 
   0   4   1      433.79      430.72     15.24 o 
   1   4   1       15.87       10.90      4.45 o 
   2   4   1     9064.00     8800.32    121.08 o 
   3   4   1     1206.94     1143.47     25.16 o 
   4   4   1     1510.79     1556.09     31.86 o 
   5   4   1     1822.84     1669.73     34.57 o 
   6   4   1      299.35      308.25     14.04 o 
   7   4   1     3936.99     4155.40     83.47 o 
   8   4   1     2712.82     2718.96     73.83 o 
   9   4   1     1170.13     1134.64     39.37 o 
  10   4   1     1208.59     1310.33     44.37 o 
  11   4   1       41.35       47.64     15.04 o 
  12   4   1     1783.88     1787.07     68.08 o 
 -12   5   1     5051.69     4869.62    416.85 o 
 -11   5   1      643.34      709.84     40.56 o 
 -10   5   1      727.85      726.09     46.94 o 
  -9   5   1     2947.99     2952.64    112.75 o 
  -8   5   1       13.18       23.21     20.12 o 
  -7   5   1     4244.07     4193.49     82.05 o 
  -6   5   1      179.58      207.35     15.14 o 
  -5   5   1     4853.76     4929.60    129.02 o 
  -4   5   1     6367.59     6557.13    110.91 o 
  -3   5   1       99.50      123.45     11.00 o 
  -2   5   1     7858.31     8014.13    127.20 o 
  -1   5   1     3119.62     2848.83     58.03 o 
   0   5   1      777.54      725.54     25.33 o 
   1   5   1     6655.88     6584.87     94.90 o 
   2   5   1      131.75      155.97      9.60 o 
   3   5   1     5643.00     5835.35     87.47 o 
   4   5   1     2839.21     2951.84     64.13 o 
   5   5   1      600.11      634.13     27.79 o 
   6   5   1     4863.75     4852.43     92.91 o 
   7   5   1       41.11       63.89     11.19 o 
   8   5   1     2789.52     2836.28     66.87 o 
   9   5   1     2209.42     2360.79     67.26 o 
  10   5   1       16.51       34.84     13.66 o 
  11   5   1     3678.66     3725.28    225.52 o 
  12   5   1      495.41      530.76     50.26 o 
 -11   6   1     4055.20     4051.75    110.44 o 
 -10   6   1     2127.60     2158.40     82.36 o 
  -9   6   1      261.02      301.28     28.14 o 
  -8   6   1     7964.04     8015.75    169.66 o 
  -7   6   1     1685.74     1818.16     48.22 o 
  -6   6   1     4220.51     4343.77     85.28 o 
  -5   6   1     1224.13     1265.44     37.09 o 
  -4   6   1     2050.90     2189.18     50.86 o 
  -3   6   1     5549.23     5645.59     99.35 o 
  -2   6   1     2413.67     2386.41     56.05 o 
  -1   6   1     9714.94     9406.79    302.38 o 
   0   6   1     9315.69     9395.27    165.35 o 
   1   6   1     1599.73     1651.73     44.54 o 
   2   6   1     9634.14     9374.29    213.22 o 
   3   6   1     4918.17     4810.41     96.66 o 
   4   6   1     3882.66     3909.36     88.60 o 
   5   6   1     4007.39     3975.90     85.11 o 
   6   6   1      165.13      149.64     21.11 o 
   7   6   1    10237.02     9973.72    230.89 o 
   8   6   1     2742.39     2693.58     77.71 o 
   9   6   1     1325.48     1304.42     52.34 o 
  10   6   1     3974.84     3942.37    139.43 o 
  11   6   1       79.83       87.99     35.85 o 
 -10   7   1     3431.10     3498.71    160.86 o 
  -9   7   1     6585.84     6659.74    174.95 o 
  -8   7   1       37.74       66.53     18.51 o 
  -7   7   1     8368.58     8274.03    199.80 o 
  -6   7   1     6536.53     6469.15    195.00 o 
  -5   7   1     1470.18     1499.05     46.15 o 
  -4   7   1    15813.60    15170.42    261.60 o 
  -3   7   1        7.29       27.12     14.45 o 
  -2   7   1     4798.31     4817.84     98.89 o 
  -1   7   1     4172.64     4125.99    149.82 o 
   0   7   1     1505.60     1538.83     68.92 o 
   1   7   1     8005.65     7844.97    147.26 o 
   2   7   1      325.07      305.39     23.75 o 
   3   7   1     6912.23     6717.47    130.67 o 
   4   7   1     9122.86     8962.44    166.87 o 
   5   7   1     2564.52     2622.96     66.41 o 
   6   7   1     9518.08     9557.83    225.31 o 
   7   7   1      422.78      464.09     37.16 o 
   8   7   1     4132.98     4362.02    177.27 o 
   9   7   1     3776.11     3659.42    116.56 o 
  10   7   1      127.41      135.18     27.27 o 
  -8   8   1     6214.26     6221.60    242.91 o 
  -7   8   1      222.72      277.55     46.59 o 
  -6   8   1     6264.59     6251.65    159.90 o 
  -5   8   1     7046.79     6643.00    166.08 o 
  -4   8   1      148.66      147.35     23.82 o 
  -3   8   1    10702.71    10598.91    488.85 o 
  -2   8   1     4478.19     4322.48    118.50 o 
  -1   8   1     1306.78     1328.47     44.96 o 
   0   8   1     8268.04     7754.93    154.63 o 
   1   8   1      255.44      209.29     19.48 o 
   2   8   1     5980.82     6136.35    125.16 o 
   3   8   1     2099.19     2136.64     59.56 o 
   4   8   1     3034.01     3101.24     77.00 o 
   5   8   1     5542.27     5265.27    144.01 o 
   6   8   1       20.41       50.75     18.02 o 
   7   8   1     4136.43     4173.69    127.08 o 
   8   8   1     3350.17     3360.67    112.26 o 
  -6   9   1     3336.46     3274.91    157.91 o 
  -5   9   1     1405.91     1423.12     82.13 o 
  -4   9   1     4949.98     4806.34    134.41 o 
  -3   9   1       84.12       79.99     18.76 o 
  -2   9   1     7788.81     7738.71    191.74 o 
  -1   9   1     3282.23     3277.43    102.44 o 
   0   9   1     1929.84     1838.84     71.16 o 
   1   9   1    10152.12    10117.58    237.25 o 
   2   9   1     2100.26     2005.55     74.93 o 
   3   9   1     4170.22     4239.30    155.18 o 
   4   9   1     6010.23     5959.18    235.65 o 
   5   9   1      504.60      451.64     58.38 o 
   6   9   1     8625.70     8782.30    322.02 o 
   0  10   1     9485.69     9134.12    224.97 o 
 -14   0   2     5799.69     6077.16    282.24 o 
 -13   0   2    13701.73    14402.68    532.26 o 
 -12   0   2      119.25      172.58     49.46 o 
 -11   0   2    17539.29    18644.39    646.30 o 
 -10   0   2     8847.34     8871.83    218.12 o 
  -9   0   2    10356.87    10504.94    247.95 o 
  -8   0   2    25402.66    25646.00    837.63 o 
  -7   0   2      706.34      809.20     75.47 o 
  -6   0   2    45122.50    43603.86   1350.23 o 
  -5   0   2    12465.43    12509.91    428.65 o 
  -4   0   2      734.86      611.21     57.02 o 
  -3   0   2    13142.84    12805.61    415.79 o 
  -2   0   2      656.37      737.35     40.84 o 
  -1   0   2    76055.75    62769.30   1860.25 o 
   0   0   2    31070.27    30858.75    917.19 o 
   1   0   2    29718.76    27257.47    703.62 o 
   2   0   2    26008.52    24324.30    690.47 o 
   3   0   2      616.66      660.32     22.33 o 
   4   0   2    18420.69    17827.16    340.07 o 
   5   0   2    23130.48    22789.98    694.95 o 
   6   0   2     5243.75     5373.20    103.09 o 
   7   0   2    35073.77    32391.33   1696.14 o 
   8   0   2     2325.19     2333.82    130.83 o 
   9   0   2    20706.78    20481.80    690.31 o 
  10   0   2    15845.53    17000.88    595.93 o 
  11   0   2     1054.55     1367.47    108.15 o 
  12   0   2    15490.84    16178.38    588.37 o 
  13   0   2     1749.43     1794.76    134.92 o 
 -14   1   2     3371.73     3541.57    139.63 o 
 -13   1   2     5010.10     5159.50    174.80 o 
 -12   1   2    16120.54    16460.63    415.79 o 
 -11   1   2      957.19     1052.11     47.13 o 
 -10   1   2    16466.75    16950.39    334.34 o 
  -9   1   2     9535.13    10007.82    203.24 o 
  -8   1   2     1013.13     1081.66     43.10 o 
  -7   1   2    20101.18    19909.54    360.73 o 
  -6   1   2     2942.49     2893.72     73.65 o 
  -5   1   2    42269.71    39812.59    811.01 o 
  -4   1   2    13795.07    12939.52    234.26 o 
  -3   1   2    18092.63    17939.70    357.18 o 
  -2   1   2    33562.98    32520.09    463.08 o 
  -1   1   2    12783.60    13003.65    220.97 o 
   0   1   2    31139.62    29803.68    506.67 o 
   1   1   2    18223.61    18296.80    225.60 o 
   2   1   2     1668.75     1772.79     28.83 o 
   3   1   2    25474.35    23047.92    469.96 o 
   4   1   2    15683.78    14910.11    360.14 o 
   5   1   2    25976.92    25643.86    779.63 o 
   6   1   2    28987.96    28637.45    657.95 o 
   7   1   2        8.19       38.74     14.53 o 
   8   1   2    12535.93    12560.66    241.17 o 
   9   1   2     8065.52     8035.31    201.44 o 
  10   1   2     6557.75     6818.13    394.84 o 
  11   1   2    14772.50    15176.98    388.57 o 
  12   1   2      410.19      464.92     82.81 o 
  13   1   2     8872.98     9864.18    285.58 o 
 -14   2   2     4627.93     4817.33    362.17 o 
 -13   2   2     4184.61     4430.98    157.94 o 
 -12   2   2       32.48       51.02     22.38 o 
 -11   2   2    18525.75    19239.36    363.10 o 
 -10   2   2      678.57      838.87     42.75 o 
  -9   2   2    10914.81    11497.56    229.59 o 
  -8   2   2    16908.22    16732.69    312.95 o 
  -7   2   2     7301.09     7796.59    161.59 o 
  -6   2   2    37025.82    35856.77    520.87 o 
  -5   2   2    20078.94    20536.13    388.97 o 
  -4   2   2     5678.93     5358.67     78.65 o 
  -3   2   2    25221.95    24285.21    309.41 o 
  -2   2   2       33.62       38.19      7.03 o 
  -1   2   2    19780.79    19267.16    270.38 o 
   0   2   2    10625.42    10473.95    174.92 o 
   1   2   2     7253.34     7008.34     93.25 o 
   2   2   2    33953.48    32116.74    403.81 o 
   3   2   2     2051.94     2238.12     36.45 o 
   4   2   2    22256.14    21326.37    335.68 o 
   5   2   2    17532.83    16902.62    254.33 o 
   6   2   2      286.19      400.82     21.59 o 
   7   2   2    19391.23    19052.79    291.48 o 
   8   2   2     2090.60     2203.80     54.01 o 
   9   2   2     7380.81     7980.93    169.91 o 
  10   2   2    14637.45    15486.70    298.79 o 
  11   2   2     2776.55     2648.13     97.79 o 
  12   2   2     8995.65     9531.08    272.97 o 
  13   2   2     1750.91     1875.03     96.38 o 
 -13   3   2     2624.03     2741.11    116.25 o 
 -12   3   2     8672.21     8749.61    251.70 o 
 -11   3   2      107.27      176.92     46.71 o 
 -10   3   2    21348.86    21644.82    401.99 o 
  -9   3   2    10755.68    11101.12    208.32 o 
  -8   3   2     3085.88     3173.34     70.21 o 
  -7   3   2    30540.06    31483.14    465.96 o 
  -6   3   2     2658.71     2517.00     46.84 o 
  -5   3   2    11141.35    10847.32    150.35 o 
  -4   3   2    26920.59    26616.99    517.25 o 
  -3   3   2    13228.23    13776.94    181.72 o 
  -2   3   2    31989.14    30783.65    548.45 o 
  -1   3   2     8622.38     9203.47    157.99 o 
   0   3   2    21371.67    21115.12    431.33 o 
   1   3   2    23078.95    22574.74    287.30 o 
   2   3   2     1855.63     2178.43     36.19 o 
   3   3   2    28356.12    26549.91    338.56 o 
   4   3   2     1457.38     1301.53     26.50 o 
   5   3   2    11191.86    10876.17    199.54 o 
   6   3   2    23047.63    22917.79    342.89 o 
   7   3   2      103.46      130.02     13.59 o 
   8   3   2    16166.58    16024.02    253.99 o 
   9   3   2     7622.55     7652.83    168.79 o 
  10   3   2     7027.50     7082.25    210.08 o 
  11   3   2    12202.87    12496.84    321.51 o 
  12   3   2      196.86      162.29     24.49 o 
  13   3   2     8979.04     9907.08    591.70 o 
 -13   4   2    12898.56    13795.40    551.01 o 
 -12   4   2        4.84       60.71     54.75 o 
 -11   4   2    10788.81    11434.06    267.45 o 
 -10   4   2     7597.75     7756.33    144.25 o 
  -9   4   2     2454.91     2706.80     95.18 o 
  -8   4   2    13228.39    13517.43    258.26 o 
  -7   4   2      705.09      798.99     24.21 o 
  -6   4   2    24836.94    25239.31    332.26 o 
  -5   4   2     5250.72     5432.86     83.99 o 
  -4   4   2     9885.43    10372.26    143.34 o 
  -3   4   2    30052.24    29889.91    381.45 o 
  -2   4   2      492.72      573.88     28.99 o 
  -1   4   2    29221.07    28732.19    403.57 o 
   0   4   2    11471.77    11133.18    191.38 o 
   1   4   2    14810.91    15013.25    196.54 o 
   2   4   2    32555.36    31313.40    398.20 o 
   3   4   2       74.40       96.92     16.00 o 
   4   4   2    18992.11    19027.98    249.81 o 
   5   4   2    16991.90    17393.56    231.60 o 
   6   4   2     2576.74     2705.40     74.64 o 
   7   4   2    21597.44    21314.54    353.32 o 
   8   4   2      743.98      782.71     36.81 o 
   9   4   2    11234.16    11167.98    223.40 o 
  10   4   2     8375.32     8434.82    194.82 o 
  11   4   2      566.28      709.52    131.01 o 
  12   4   2     9458.26     9489.79    209.08 o 
 -12   5   2     9117.43     9358.23    256.76 o 
 -11   5   2      113.60      121.89     22.96 o 
 -10   5   2     8144.79     8451.56    180.85 o 
  -9   5   2    10304.58    10794.27    216.28 o 
  -8   5   2      326.91      385.26     21.44 o 
  -7   5   2    13818.00    13727.72    216.09 o 
  -6   5   2     1912.76     2160.68     62.39 o 
  -5   5   2    13745.10    14031.23    216.25 o 
  -4   5   2     6735.60     7024.44    117.51 o 
  -3   5   2     3791.33     4128.73     75.01 o 
  -2   5   2    22129.52    21881.04    315.52 o 
  -1   5   2     2248.56     2223.84     44.74 o 
   0   5   2    11264.37    11174.59    166.00 o 
   1   5   2    13834.45    13789.39    246.54 o 
   2   5   2      359.99      349.09     14.49 o 
   3   5   2    15434.60    15382.64    205.60 o 
   4   5   2     5974.03     5669.88     88.69 o 
   5   5   2     9608.52    10003.42    142.37 o 
   6   5   2    14299.77    13951.74    222.05 o 
   7   5   2      467.94      508.97     24.55 o 
   8   5   2    12555.28    12648.56    209.65 o 
   9   5   2     3684.90     3747.49     83.77 o 
  10   5   2     2383.13     2380.95     75.48 o 
  11   5   2     8801.62     8927.94    345.10 o 
 -11   6   2     5609.92     5606.35    173.27 o 
 -10   6   2      456.21      522.02     41.26 o 
  -9   6   2     8402.97     8653.34    184.12 o 
  -8   6   2    15231.83    15210.45    286.71 o 
  -7   6   2     1326.58     1424.82     42.03 o 
  -6   6   2     9619.46    10111.74    167.18 o 
  -5   6   2     6717.71     6826.85    119.20 o 
  -4   6   2     1644.02     1651.21     47.70 o 
  -3   6   2    15480.85    15103.92    249.14 o 
  -2   6   2      134.30      166.62     15.89 o 
  -1   6   2     9311.76     9564.35    149.62 o 
   0   6   2     4104.78     4284.77     85.53 o 
   1   6   2     4636.24     4744.04     95.41 o 
   2   6   2    17837.39    17667.88    295.35 o 
   3   6   2       63.50       66.37     10.88 o 
   4   6   2     7457.62     7361.25    190.63 o 
   5   6   2     3626.58     3556.74    102.25 o 
   6   6   2       56.09       45.57     14.49 o 
   7   6   2    13253.49    12779.59    286.64 o 
   8   6   2      787.84      831.23    113.97 o 
   9   6   2     5319.18     5562.47    153.55 o 
  10   6   2     5102.51     4978.78    164.56 o 
 -10   7   2     4045.92     4019.84    124.86 o 
  -9   7   2     4841.11     4905.39    139.62 o 
  -8   7   2      452.58      444.51     35.89 o 
  -7   7   2     8351.97     8166.19    221.15 o 
  -6   7   2       15.96       20.03     11.76 o 
  -5   7   2     6831.15     6750.54    164.08 o 
  -4   7   2    15951.26    16015.51    340.08 o 
  -3   7   2     5279.40     5380.78    135.66 o 
  -2   7   2    14765.26    14610.84    311.19 o 
  -1   7   2     1796.93     1745.31     60.86 o 
   0   7   2     3163.73     3218.88     74.77 o 
   1   7   2     7893.61     7718.15    146.21 o 
   2   7   2       18.88       49.83     10.96 o 
   3   7   2    19543.69    19587.24    355.39 o 
   4   7   2     1162.84     1068.94     37.84 o 
   5   7   2     2375.13     2313.23     80.16 o 
   6   7   2     7616.73     7594.32    189.19 o 
   7   7   2      196.53      203.36     27.84 o 
   8   7   2     6293.97     6108.70    293.88 o 
   9   7   2     1247.08     1322.38     65.20 o 
  -8   8   2     6154.10     6967.28    263.78 o 
  -7   8   2       20.27      -14.67     17.09 o 
  -6   8   2     6004.14     6066.24    248.81 o 
  -5   8   2     2801.20     2553.83     83.89 o 
  -4   8   2     2786.28     2622.95     84.72 o 
  -3   8   2     6599.56     6640.16    165.11 o 
  -2   8   2      221.92      249.73     25.43 o 
  -1   8   2     7507.61     7333.62    177.59 o 
   0   8   2     2861.38     2836.52     72.16 o 
   1   8   2     4799.81     4641.09    101.82 o 
   2   8   2     8254.45     8364.59    161.11 o 
   3   8   2      407.38      384.66     25.28 o 
   4   8   2     5020.11     5131.59    141.21 o 
   5   8   2     2316.32     2431.46     86.89 o 
   6   8   2     1743.44     1779.66     73.84 o 
   7   8   2     5735.25     5923.10    164.52 o 
   8   8   2      131.25      141.43     27.26 o 
  -6   9   2      263.05      274.27     29.97 o 
  -5   9   2     1715.18     1724.89     83.19 o 
  -4   9   2      864.60      854.82     81.07 o 
  -3   9   2      524.72      444.44     35.67 o 
  -2   9   2     5176.18     4872.88    135.27 o 
  -1   9   2      979.77      980.24     78.80 o 
   0   9   2     2626.34     2736.58     91.11 o 
   1   9   2     2237.26     2194.39     79.57 o 
   2   9   2      458.64      460.33     29.10 o 
   3   9   2     2472.51     2498.49     70.36 o 
   4   9   2      496.96      487.11     40.23 o 
   5   9   2     2077.77     2023.48     81.89 o 
 -14   1   3       87.73       82.91     27.27 o 
 -13   1   3       85.43       87.39     28.99 o 
 -12   1   3      112.51      197.19     36.10 o 
 -11   1   3      928.27      961.35     45.54 o 
 -10   1   3      437.52      486.67     39.17 o 
  -9   1   3      785.58      793.44     39.49 o 
  -8   1   3      162.03      143.80     28.12 o 
  -7   1   3     2173.84     2365.56     67.66 o 
  -6   1   3      412.69      456.27     42.01 o 
  -5   1   3      321.41      404.99     36.79 o 
  -4   1   3      470.64      550.93     52.26 o 
  -3   1   3       22.44       24.26     15.73 o 
  -2   1   3     1437.73     1580.88     47.03 o 
  -1   1   3      413.25      520.77     19.66 o 
   0   1   3     1148.41     1317.47     28.75 o 
   1   1   3      106.78       99.64      3.91 o 
   2   1   3     1612.53     1660.67     26.78 o 
   3   1   3        4.01       31.53      8.45 o 
   4   1   3       15.11        8.21      3.78 o 
   5   1   3       18.83       21.19      5.61 o 
   6   1   3      171.14      194.30     23.23 o 
   7   1   3      876.98      861.39     35.11 o 
   8   1   3      507.73      482.32     31.19 o 
   9   1   3       36.54       42.17     12.50 o 
  10   1   3      308.93      334.59     28.74 o 
  11   1   3      869.52      832.58     59.98 o 
  12   1   3       30.37       12.73     17.93 o 
  13   1   3      353.65      412.75     51.33 o 
 -14   2   3      917.95      910.93    103.99 o 
 -13   2   3      589.81      626.79     57.57 o 
 -12   2   3      185.04      201.52     49.32 o 
 -11   2   3     1384.86     1401.32     56.57 o 
 -10   2   3     1147.65     1126.93     48.90 o 
  -9   2   3      735.53      823.08     72.15 o 
  -8   2   3     2551.55     2803.67    175.85 o 
  -7   2   3      219.05      216.30     21.27 o 
  -6   2   3       13.53       37.76     23.55 o 
  -5   2   3     1251.40     1329.40     44.32 o 
  -4   2   3     3534.14     3878.96     70.17 o 
  -3   2   3     6226.49     6491.76    104.40 o 
  -2   2   3     1261.70     1437.03     37.29 o 
  -1   2   3     1527.49     1626.09     35.67 o 
   0   2   3       26.75       37.86     10.14 o 
   1   2   3     8217.11     8557.02    113.37 o 
   2   2   3     1649.82     1650.16     27.74 o 
   3   2   3     2028.21     2160.02     35.09 o 
   4   2   3     1054.58      994.89     26.49 o 
   5   2   3      662.85      735.13     23.39 o 
   6   2   3     1848.28     1900.54     51.22 o 
   7   2   3     2875.85     2955.42     62.88 o 
   8   2   3      211.13      215.76     32.89 o 
   9   2   3      934.80      872.89     55.76 o 
  10   2   3      626.49      688.84     37.95 o 
  11   2   3      162.35      177.52     28.94 o 
  12   2   3      227.37      325.44    114.04 o 
  13   2   3      181.60      176.48     37.18 o 
 -13   3   3       15.71       35.28     22.19 o 
 -12   3   3      294.86      340.33     31.72 o 
 -11   3   3       55.69       49.54     21.09 o 
 -10   3   3     2685.01     2735.34    105.68 o 
  -9   3   3      584.15      621.68     36.29 o 
  -8   3   3     1634.22     1650.47     56.83 o 
  -7   3   3     4002.05     4222.08     83.52 o 
  -6   3   3     1539.36     1648.13     35.45 o 
  -5   3   3     7749.43     7982.76    114.83 o 
  -4   3   3     3103.33     3280.46     53.51 o 
  -3   3   3     6770.54     7314.93    101.64 o 
  -2   3   3    10801.85    10891.67    174.59 o 
  -1   3   3      273.91      328.87     10.92 o 
   0   3   3     7590.12     7656.92    113.28 o 
   1   3   3     8093.82     8586.92    115.58 o 
   2   3   3     6467.03     6706.30    131.60 o 
   3   3   3    20088.73    20661.15    314.68 o 
   4   3   3       21.07       30.07      4.77 o 
   5   3   3     1666.81     1594.13     39.28 o 
   6   3   3      861.66      843.43     28.28 o 
   7   3   3     1471.71     1465.69     41.14 o 
   8   3   3     2383.71     2389.35     58.27 o 
   9   3   3       15.09       21.82     11.12 o 
  10   3   3     2017.54     2061.01     84.50 o 
  11   3   3      163.53      166.15     23.58 o 
  12   3   3      661.96      698.54     44.05 o 
 -13   4   3     1037.60     1233.76    127.81 o 
 -12   4   3       55.61      297.51     79.86 o 
 -11   4   3      485.17      600.73     51.31 o 
 -10   4   3       70.45      190.73     67.91 o 
  -9   4   3     4353.53     4491.48     93.73 o 
  -8   4   3     3486.96     3710.39     91.84 o 
  -7   4   3      112.87      142.33     19.12 o 
  -6   4   3     3812.38     3866.39     67.15 o 
  -5   4   3      565.47      603.83     18.66 o 
  -4   4   3     8062.19     8250.02    117.03 o 
  -3   4   3    11216.48    11523.05    155.40 o 
  -2   4   3     2220.10     2368.08     45.41 o 
  -1   4   3     6885.78     7156.19    123.19 o 
   0   4   3     1657.89     1703.63     33.19 o 
   1   4   3     5944.67     5882.25     83.85 o 
   2   4   3    14524.91    14821.66    195.48 o 
   3   4   3      643.15      618.51     19.19 o 
   4   4   3     5242.21     5144.25     89.35 o 
   5   4   3      408.70      447.50     19.96 o 
   6   4   3     3244.05     3349.98     69.97 o 
   7   4   3     2686.45     2626.57     69.42 o 
   8   4   3       71.83       79.00     15.15 o 
   9   4   3     3574.76     3629.69     96.29 o 
  10   4   3      183.62      210.16     24.22 o 
  11   4   3     1393.95     1457.98     59.35 o 
  12   4   3     1558.11     1567.27     82.50 o 
 -12   5   3     4631.99     4852.45    162.85 o 
 -11   5   3       14.52      132.50     63.37 o 
 -10   5   3     3022.53     3285.46     93.41 o 
  -9   5   3     2633.86     2617.88     78.49 o 
  -8   5   3      430.96      469.49     36.11 o 
  -7   5   3     5922.94     5979.30    109.28 o 
  -6   5   3      613.04      641.99     25.36 o 
  -5   5   3     4233.55     4444.16     83.16 o 
  -4   5   3     5874.68     6085.12    104.08 o 
  -3   5   3     2333.65     2389.38     49.66 o 
  -2   5   3    12492.30    12737.82    190.89 o 
  -1   5   3      273.60      286.76     13.27 o 
   0   5   3     3948.09     3512.05     61.10 o 
   1   5   3     1207.14     1245.05     38.95 o 
   2   5   3     5478.15     5701.93     94.17 o 
   3   5   3     7983.87     7978.24    125.88 o 
   4   5   3       76.66       83.30      8.42 o 
   5   5   3     4715.03     4711.72     89.09 o 
   6   5   3     3355.45     3304.69     70.74 o 
   7   5   3     3777.76     3643.03     78.31 o 
   8   5   3     7743.58     7497.69    137.40 o 
   9   5   3      372.81      370.58     28.88 o 
  10   5   3      924.93     1008.64     46.99 o 
  11   5   3     2264.50     2137.87     95.77 o 
 -11   6   3     3167.89     3245.17     96.90 o 
 -10   6   3      154.58      114.10     22.28 o 
  -9   6   3     6238.92     6257.77    144.69 o 
  -8   6   3     9338.81     9586.21    164.65 o 
  -7   6   3     1129.89     1169.82     43.64 o 
  -6   6   3     7224.06     7223.18    127.34 o 
  -5   6   3     2313.83     2365.68     84.64 o 
  -4   6   3     8338.33     8347.96    165.94 o 
  -3   6   3     7650.88     7491.20    148.53 o 
  -2   6   3      226.34      213.82     26.19 o 
  -1   6   3    15397.71    15665.30    275.25 o 
   0   6   3     1629.71     1637.11     39.53 o 
   1   6   3    15363.04    14932.68    223.48 o 
   2   6   3     5657.78     5612.66     95.99 o 
   3   6   3      719.92      671.25     23.11 o 
   4   6   3     7269.04     7042.13    139.08 o 
   5   6   3     1229.12     1169.59     85.08 o 
   6   6   3     7328.13     7867.62    273.46 o 
   7   6   3     4213.81     4281.85    161.16 o 
   8   6   3     1163.67     1055.71     53.40 o 
   9   6   3     3939.29     3756.86    118.10 o 
  10   6   3      775.48      793.32     67.76 o 
 -10   7   3     4949.91     4854.70    163.15 o 
  -9   7   3     2008.63     1994.94     93.17 o 
  -8   7   3     2430.28     2462.68     75.17 o 
  -7   7   3     9052.81     9178.84    290.63 o 
  -6   7   3      120.61      108.17     19.16 o 
  -5   7   3    15305.60    15429.38    455.87 o 
  -4   7   3     2790.62     2587.66    154.81 o 
  -3   7   3     6550.58     6399.08    156.26 o 
  -2   7   3    14165.22    13843.63    333.89 o 
  -1   7   3       53.43       82.11     23.67 o 
   0   7   3    14189.48    14039.98    245.13 o 
   1   7   3     3807.81     3925.11     87.10 o 
   2   7   3     3126.07     3170.14     74.83 o 
   3   7   3    18752.58    18821.67    319.15 o 
   4   7   3       90.40      116.92     20.12 o 
   5   7   3    10426.38     9850.60    231.78 o 
   6   7   3     1968.63     1990.66    117.52 o 
   7   7   3     2625.01     2589.79     92.30 o 
   8   7   3     5547.27     5458.25    154.58 o 
   9   7   3        1.73       -4.74     14.41 o 
  -8   8   3     2432.47     2379.04    125.54 o 
  -7   8   3     1430.76     1319.25    115.63 o 
  -6   8   3     7516.72     7393.73    183.18 o 
  -5   8   3      665.54      706.21     40.87 o 
  -4   8   3     8272.58     8113.26    194.89 o 
  -3   8   3     6569.92     6392.83    160.72 o 
  -2   8   3      767.69      747.10     40.75 o 
  -1   8   3    15406.02    14781.19    320.59 o 
   0   8   3      224.67      289.80     22.48 o 
   1   8   3    10614.72    10454.29    194.53 o 
   2   8   3     8392.71     8422.53    162.88 o 
   3   8   3     1700.94     1623.12     67.09 o 
   4   8   3    10035.00     9856.11    235.52 o 
   5   8   3      917.59      886.11     50.18 o 
   6   8   3     3902.35     3784.23    127.88 o 
   7   8   3     4525.48     4403.23    135.30 o 
  -6   9   3      108.35      141.84     24.27 o 
  -5   9   3     9901.14     9351.65    224.99 o 
  -4   9   3     2691.41     2614.76     94.31 o 
  -3   9   3     5406.28     5208.10    142.53 o 
  -2   9   3     9028.37     8878.19    214.44 o 
  -1   9   3       14.41       20.03     17.09 o 
   0   9   3     9375.05     9297.98    181.28 o 
   1   9   3     3855.37     3882.45     94.57 o 
   2   9   3     2415.51     2424.59     69.42 o 
   3   9   3     7642.96     7401.85    248.66 o 
   4   9   3       32.92       32.55     17.06 o 
   5   9   3     8393.88     8077.28    331.54 o 
 -14   0   4     9645.32     9098.42    378.89 o 
 -13   0   4      948.79     1077.22    103.76 o 
 -12   0   4    12667.40    12756.64    307.20 o 
 -11   0   4    18942.63    19020.24    428.93 o 
 -10   0   4     3771.03     3878.10    203.59 o 
  -9   0   4    24400.50    23233.23    781.22 o 
  -8   0   4     2557.85     2415.50    146.26 o 
  -7   0   4    35445.17    32626.89   1043.64 o 
  -6   0   4    28717.40    26824.86    863.80 o 
  -5   0   4     3084.59     3124.26    146.71 o 
  -4   0   4    41034.50    39631.37   1208.50 o 
  -3   0   4     5059.35     5323.77    187.70 o 
  -2   0   4     2903.39     2794.08     99.07 o 
  -1   0   4   213002.97   151175.56   4461.18 o 
   0   0   4    31899.84    32001.16    956.52 o 
   1   0   4    20410.05    19540.04    393.54 o 
   2   0   4     7825.66     7679.42    129.66 o 
   3   0   4    22933.85    21802.25    354.86 o 
   4   0   4    38944.18    37101.91    598.20 o 
   5   0   4        4.06       15.43      4.03 o 
   6   0   4    36571.04    34416.11   2174.25 o 
   7   0   4    10505.41    10335.03    490.21 o 
   8   0   4     6383.73     6297.65    391.29 o 
   9   0   4    23717.30    22375.09    830.98 o 
  10   0   4      205.91      253.80     53.54 o 
  11   0   4    13444.73    13312.45    504.58 o 
  12   0   4     3754.61     3572.73    203.74 o 
  13   0   4     1371.70     1620.82    133.10 o 
 -14   1   4      407.95      462.12     52.48 o 
 -13   1   4    13548.40    13130.38    352.38 o 
 -12   1   4     5215.51     4999.66    127.97 o 
 -11   1   4    11121.94    11363.39    234.01 o 
 -10   1   4    12348.92    12898.20    257.39 o 
  -9   1   4        2.09       21.11     13.85 o 
  -8   1   4    29992.79    30631.27    543.13 o 
  -7   1   4    11882.57    11908.36    371.25 o 
  -6   1   4    11041.54    10691.41    273.81 o 
  -5   1   4    57622.33    51172.57   1105.59 o 
  -4   1   4      286.09      384.18     29.39 o 
  -3   1   4    28368.08    27353.94    830.83 o 
  -2   1   4    12417.85    12107.09    240.26 o 
  -1   1   4    10621.87    11092.45    242.26 o 
   0   1   4    41006.86    38963.48    549.09 o 
   1   1   4     6304.59     6452.59     86.40 o 
   2   1   4    17875.71    16972.26    196.05 o 
   3   1   4    27353.13    25838.13    326.55 o 
   4   1   4    11313.51    11187.68    163.59 o 
   5   1   4    42859.38    39996.31    595.24 o 
   6   1   4     3473.22     3636.80     84.95 o 
   7   1   4    20339.20    19651.37    422.23 o 
   8   1   4     9751.60     9461.08    264.22 o 
   9   1   4      605.57      601.49     34.12 o 
  10   1   4    19654.13    19239.54    363.58 o 
  11   1   4     1941.12     1784.64     66.61 o 
  12   1   4     5633.21     5798.82    196.45 o 
  13   1   4     7430.03     7234.41    234.35 o 
 -14   2   4    10078.29    10020.55    288.84 o 
 -13   2   4       48.71      136.06     32.87 o 
 -12   2   4    11671.10    11817.79    245.62 o 
 -11   2   4    16870.79    17225.25    332.58 o 
 -10   2   4     1835.37     1825.65     64.70 o 
  -9   2   4    17086.15    16561.39    316.05 o 
  -8   2   4      600.48      542.51     33.07 o 
  -7   2   4    12772.08    12712.53    275.92 o 
  -6   2   4    12573.22    11956.62    248.49 o 
  -5   2   4     2834.63     2873.33     72.73 o 
  -4   2   4    21770.53    21331.15    370.70 o 
  -3   2   4     3133.35     2823.43     94.51 o 
  -2   2   4    33529.63    33428.44    476.80 o 
  -1   2   4    20596.98    19559.45    360.31 o 
   0   2   4      198.51      301.97     20.46 o 
   1   2   4    49605.07    45319.87    608.65 o 
   2   2   4    11404.00    11824.29    155.21 o 
   3   2   4    11703.45    12085.84    159.22 o 
   4   2   4    26734.87    25749.50    374.61 o 
   5   2   4      319.02      353.30     15.89 o 
   6   2   4    14500.21    13847.08    235.90 o 
   7   2   4     6821.02     6585.66    140.06 o 
   8   2   4     6078.43     6195.47    137.75 o 
   9   2   4    20581.09    19752.84    366.43 o 
  10   2   4      159.67      164.39     21.92 o 
  11   2   4    11913.54    11890.46    247.36 o 
  12   2   4     6939.22     6984.60    316.34 o 
 -13   3   4     8467.23     8833.80    319.55 o 
 -12   3   4     3774.93     3766.57    106.98 o 
 -11   3   4     5721.75     5987.00    144.56 o 
 -10   3   4    13547.91    13972.45    277.29 o 
  -9   3   4      896.08      958.39     61.26 o 
  -8   3   4    17239.57    17564.27    330.99 o 
  -7   3   4    12413.07    12725.59    247.11 o 
  -6   3   4     7274.20     7412.03    127.24 o 
  -5   3   4    19907.67    19163.19    290.00 o 
  -4   3   4      407.49      380.83     17.07 o 
  -3   3   4    31232.78    29784.50    562.05 o 
  -2   3   4     6407.00     6358.21    125.84 o 
  -1   3   4    13870.53    14355.66    211.69 o 
   0   3   4    37222.78    37029.60    527.45 o 
   1   3   4     4693.06     4864.36     70.45 o 
   2   3   4    30014.91    29546.31    375.35 o 
   3   3   4    17330.09    16984.80    221.59 o 
   4   3   4     3122.17     2980.99     58.36 o 
   5   3   4    34493.11    33454.05    496.82 o 
   6   3   4     2070.90     2027.14     48.40 o 
   7   3   4     7941.85     7869.10    136.26 o 
   8   3   4    11589.78    11537.64    228.20 o 
   9   3   4     1657.25     1767.63     66.71 o 
  10   3   4    12865.61    12757.89    256.89 o 
  11   3   4      680.47      753.21     42.77 o 
  12   3   4     7413.70     7315.49    282.84 o 
 -13   4   4       15.89      288.44     79.56 o 
 -12   4   4    10723.75    10861.64    289.77 o 
 -11   4   4    10607.27    10740.63    311.35 o 
 -10   4   4     1096.22     1135.07     66.79 o 
  -9   4   4    15867.99    15852.12    381.08 o 
  -8   4   4     1592.23     1632.07     80.31 o 
  -7   4   4    18322.26    18343.97    277.88 o 
  -6   4   4    14806.56    14680.31    224.96 o 
  -5   4   4     2982.13     3127.22     61.88 o 
  -4   4   4    35108.26    35508.91    502.07 o 
  -3   4   4     9655.46    10330.39    157.48 o 
  -2   4   4     4379.21     4176.86     70.60 o 
  -1   4   4    42811.64    41659.76    854.26 o 
   0   4   4     1608.92     1715.89     31.30 o 
   1   4   4    14778.08    13540.82    207.88 o 
   2   4   4     3354.34     3264.76     52.46 o 
   3   4   4    12275.26    12230.81    165.00 o 
   4   4   4    17090.65    17006.09    257.69 o 
   5   4   4      527.55      560.59     31.90 o 
   6   4   4    23495.84    22376.05    338.61 o 
   7   4   4     5398.36     5409.92    103.05 o 
   8   4   4     7585.77     7624.84    163.15 o 
   9   4   4    15619.29    15208.47    293.42 o 
  10   4   4      183.84      213.77     24.90 o 
  11   4   4     6041.29     6132.16    151.53 o 
 -12   5   4     1042.99     1116.72     71.57 o 
 -11   5   4     5771.52     5663.03    222.34 o 
 -10   5   4     4177.34     4743.82    193.83 o 
  -9   5   4       94.22       73.20     51.80 o 
  -8   5   4    22588.72    22427.66    595.23 o 
  -7   5   4     3433.23     3677.64     76.63 o 
  -6   5   4     2530.43     2681.54     59.61 o 
  -5   5   4    20494.85    21135.95    312.72 o 
  -4   5   4       54.45       74.58      9.65 o 
  -3   5   4    12594.51    12416.57    847.09 o 
  -2   5   4     6157.61     6062.12    120.57 o 
  -1   5   4     3057.82     2996.42     66.89 o 
   0   5   4    14522.84    13926.47    241.60 o 
   1   5   4      847.99      965.56     26.97 o 
   2   5   4    11385.39    11394.48    173.10 o 
   3   5   4    14729.10    15014.11    222.99 o 
   4   5   4     2805.86     2871.17     68.95 o 
   5   5   4    11121.94    10691.44    198.09 o 
   6   5   4     3345.38     3251.18     78.65 o 
   7   5   4    14464.25    14039.99    282.34 o 
   8   5   4     3577.23     3645.07     80.97 o 
   9   5   4       32.97       55.03     14.35 o 
  10   5   4     6675.86     6430.94    169.66 o 
  11   5   4     1076.35     1063.99     51.18 o 
 -11   6   4     3808.25     3927.19    143.81 o 
 -10   6   4     1065.28     1123.37     70.54 o 
  -9   6   4     9167.03     9075.50    190.14 o 
  -8   6   4      811.72      880.92     67.10 o 
  -7   6   4     4925.69     5214.62    121.37 o 
  -6   6   4      640.53      687.99     35.12 o 
  -5   6   4      219.56      222.26     20.99 o 
  -4   6   4    11776.92    11476.27    216.80 o 
  -3   6   4      771.83      982.94     95.20 o 
  -2   6   4     7500.21     7650.17    180.72 o 
  -1   6   4    10382.78    10724.94    197.74 o 
   0   6   4      419.29      425.71     21.59 o 
   1   6   4    14613.45    14704.82    221.66 o 
   2   6   4     5476.22     5415.56     94.25 o 
   3   6   4     7047.56     7057.37    117.48 o 
   4   6   4     4992.87     5095.42    135.24 o 
   5   6   4     1379.40     1436.80     59.67 o 
   6   6   4     6398.47     6368.13    134.42 o 
   7   6   4     3205.93     3292.41     85.01 o 
   8   6   4     2017.26     2071.58     94.15 o 
   9   6   4     5750.92     5589.37    216.74 o 
  10   6   4        7.27       16.49     21.78 o 
 -10   7   4     4665.82     4655.08    169.70 o 
  -9   7   4      123.08      112.84     29.31 o 
  -8   7   4     4247.22     4537.31    114.73 o 
  -7   7   4     3528.58     3794.11     99.76 o 
  -6   7   4     2295.51     2172.51     78.06 o 
  -5   7   4     7994.87     7898.16    165.15 o 
  -4   7   4       78.99      101.51     18.12 o 
  -3   7   4    10540.47    10154.05    228.96 o 
  -2   7   4     2136.41     2091.54     70.08 o 
  -1   7   4     1522.64     1396.42     53.93 o 
   0   7   4     5276.08     5329.49    110.61 o 
   1   7   4     1134.79     1146.11     44.76 o 
   2   7   4     9342.14     9608.71    178.05 o 
   3   7   4     5935.34     5934.15    153.17 o 
   4   7   4      947.74      980.77     49.61 o 
   5   7   4     7228.19     7564.60    271.65 o 
   6   7   4       12.00       25.82     22.99 o 
   7   7   4     4922.91     4945.42    143.53 o 
   8   7   4     5291.64     4921.67    156.62 o 
  -8   8   4      383.88      385.01     33.75 o 
  -7   8   4     3018.74     3064.94     98.56 o 
  -6   8   4     2932.21     3023.15    147.62 o 
  -5   8   4      794.17      721.92    113.21 o 
  -4   8   4     6774.23     6702.34    168.49 o 
  -3   8   4     2862.41     2733.74     88.06 o 
  -2   8   4     3132.30     2971.64     92.51 o 
  -1   8   4     3636.14     3647.34    106.40 o 
   0   8   4       26.37       48.64     13.13 o 
   1   8   4     7772.44     7616.69    151.05 o 
   2   8   4      731.36      827.73     39.55 o 
   3   8   4     2661.90     2696.28     92.76 o 
   4   8   4     4723.45     4827.02    138.97 o 
   5   8   4       43.40       35.27     17.40 o 
   6   8   4     4431.94     4386.93    166.07 o 
   7   8   4     1479.17     1439.46     76.38 o 
  -5   9   4     2408.33     2371.39    147.70 o 
  -4   9   4        2.48        6.58     13.84 o 
  -3   9   4     1925.93     1774.71     78.05 o 
  -2   9   4     2623.99     2574.13     88.50 o 
  -1   9   4      458.01      459.01     30.22 o 
   0   9   4     3551.01     3477.86     88.44 o 
   1   9   4        2.36        2.27     11.87 o 
   2   9   4     1461.25     1485.12     67.34 o 
   3   9   4     2020.44     1889.51     79.13 o 
   4   9   4      341.00      383.45     39.05 o 
 -14   1   5        1.79       21.46     22.34 o 
 -13   1   5       57.37       70.71     21.27 o 
 -12   1   5     1115.98     1019.15     51.68 o 
 -11   1   5       75.42       80.71     30.50 o 
 -10   1   5       60.85       84.33     19.43 o 
  -9   1   5      484.73      518.61     67.61 o 
  -8   1   5     1672.79     1894.30    100.43 o 
  -7   1   5      149.78      192.18     38.02 o 
  -6   1   5      252.08      243.62     38.34 o 
  -5   1   5      622.09      689.99     42.40 o 
  -4   1   5      198.18      172.12     19.90 o 
  -3   1   5      217.04      309.01     32.52 o 
  -2   1   5      660.44      694.06     30.86 o 
  -1   1   5     1636.81     1913.18     41.35 o 
   0   1   5     1280.52     1509.68     31.09 o 
   1   1   5      282.38      351.02     10.00 o 
   2   1   5       43.85       63.39      5.57 o 
   3   1   5      638.67      696.18     13.76 o 
   4   1   5       31.45       44.70      4.96 o 
   5   1   5     3292.87     3254.47     68.02 o 
   6   1   5        3.19       14.55      5.95 o 
   7   1   5     1421.04     1463.42     39.83 o 
   8   1   5        2.58       10.37      8.92 o 
   9   1   5     1567.75     1537.17     87.49 o 
  10   1   5      668.15      642.11     38.65 o 
  11   1   5       51.78       54.36     16.81 o 
  12   1   5       37.20       23.73     19.83 o 
 -14   2   5      581.21      581.79     59.08 o 
 -13   2   5       29.97       21.15     17.08 o 
 -12   2   5      971.49     1026.06     52.33 o 
 -11   2   5       12.80       66.08     20.35 o 
 -10   2   5      309.85      326.23     30.60 o 
  -9   2   5     1535.25     1578.02     60.07 o 
  -8   2   5      470.66      516.55     33.45 o 
  -7   2   5     1443.12     1503.09     62.05 o 
  -6   2   5      482.92      634.88     44.37 o 
  -5   2   5     1382.88     1460.04     47.21 o 
  -4   2   5     4081.27     4297.05     77.08 o 
  -3   2   5      348.54      367.31     29.07 o 
  -2   2   5     2933.78     2946.66     51.72 o 
  -1   2   5      831.39      921.93     25.46 o 
   0   2   5     1605.47     1568.20     31.27 o 
   1   2   5     1923.25     1900.02     28.47 o 
   2   2   5      363.03      403.83     13.74 o 
   3   2   5     1405.24     1457.57     26.70 o 
   4   2   5      131.70      198.48     22.79 o 
   5   2   5      209.74      216.06     12.78 o 
   6   2   5     1806.59     1840.54     54.92 o 
   7   2   5       25.21       41.81     11.56 o 
   8   2   5     1771.24     1748.10     58.87 o 
   9   2   5      798.52      737.30     38.28 o 
  10   2   5        1.40        9.45     11.21 o 
  11   2   5      327.94      380.35     37.46 o 
  12   2   5        1.74        0.62     13.44 o 
 -13   3   5     2050.60     1955.40     74.34 o 
 -12   3   5      217.42      233.77     29.21 o 
 -11   3   5     2469.58     2443.97     81.24 o 
 -10   3   5     2520.29     2484.86     79.91 o 
  -9   3   5      433.17      450.00     49.52 o 
  -8   3   5     3515.58     3548.00     95.54 o 
  -7   3   5      645.40      686.76     36.54 o 
  -6   3   5      222.51      210.93     21.95 o 
  -5   3   5     1790.67     1991.39     58.22 o 
  -4   3   5     2699.00     2945.25     84.11 o 
  -3   3   5     8115.39     8243.80    142.21 o 
  -2   3   5      634.73      800.08     21.36 o 
  -1   3   5     2203.34     2296.23     43.15 o 
   0   3   5     3225.07     3267.45     57.01 o 
   1   3   5      775.52      779.08     18.74 o 
   2   3   5     9577.26     9821.38    135.87 o 
   3   3   5     2907.27     3003.92     53.93 o 
   4   3   5     1409.72     1461.33     35.80 o 
   5   3   5      420.53      382.61     17.86 o 
   6   3   5      125.30      127.55     12.33 o 
   7   3   5     1570.51     1575.16     53.07 o 
   8   3   5      332.51      300.30     26.29 o 
   9   3   5     2113.62     1947.24     66.08 o 
  10   3   5      382.98      451.15     33.95 o 
  11   3   5      259.64      232.83     28.23 o 
 -13   4   5       51.25       74.73     44.77 o 
 -12   4   5     2008.26     2080.81     97.64 o 
 -11   4   5      560.21      532.68     50.38 o 
 -10   4   5     3471.27     3455.90    141.12 o 
  -9   4   5     3658.30     3769.09    228.39 o 
  -8   4   5       43.10       56.41     20.88 o 
  -7   4   5     2472.12     2608.44     71.99 o 
  -6   4   5      363.79      348.26     23.06 o 
  -5   4   5     2036.89     1955.77     73.64 o 
  -4   4   5     5670.12     5771.64    117.66 o 
  -3   4   5      374.54      345.86     19.78 o 
  -2   4   5     2649.90     2569.93     53.20 o 
  -1   4   5      185.93      202.11     14.18 o 
   0   4   5      250.45      275.06     15.41 o 
   1   4   5     7038.90     7091.68    101.10 o 
   2   4   5        7.41       12.53      4.51 o 
   3   4   5     3515.21     3414.66     65.09 o 
   4   4   5     1954.57     1914.62     74.29 o 
   5   4   5      665.92      689.41     49.32 o 
   6   4   5     2605.93     2644.01     59.97 o 
   7   4   5      444.40      455.42     58.25 o 
   8   4   5     2741.02     2840.89     80.88 o 
   9   4   5      863.10      817.01     41.07 o 
  10   4   5      128.99      105.89     19.45 o 
  11   4   5     2165.74     2163.52     77.44 o 
 -12   5   5      104.37       83.63     29.00 o 
 -11   5   5     1905.57     1956.30    223.78 o 
 -10   5   5      922.71     1030.81     68.52 o 
  -9   5   5     1873.53     1926.26    127.66 o 
  -8   5   5     5741.47     5822.31    133.47 o 
  -7   5   5      363.10      411.29     27.72 o 
  -6   5   5     4412.44     4577.74    106.39 o 
  -5   5   5     3468.23     3637.70     89.18 o 
  -4   5   5     1026.26     1105.92     39.66 o 
  -3   5   5     7843.85     8229.88    159.01 o 
  -2   5   5     1633.59     1647.11     75.02 o 
  -1   5   5     1083.09      995.04     32.83 o 
   0   5   5     2530.96     2534.63     59.77 o 
   1   5   5      567.59      520.84     22.29 o 
   2   5   5     4949.56     4982.27     86.28 o 
   3   5   5      596.08      579.97     26.15 o 
   4   5   5      199.56      205.72     17.80 o 
   5   5   5     4409.40     4323.88     96.54 o 
   6   5   5      586.76      564.35     28.61 o 
   7   5   5     5927.54     5597.36    122.31 o 
   8   5   5     2100.72     2007.81     82.69 o 
   9   5   5      372.13      435.27     31.88 o 
  10   5   5     3564.54     3472.62     99.12 o 
 -11   6   5       85.05      111.24     46.96 o 
 -10   6   5     2446.69     2346.70    105.65 o 
  -9   6   5     6299.14     6202.96    143.73 o 
  -8   6   5      111.87      103.93     18.49 o 
  -7   6   5     9436.84     9320.55    191.09 o 
  -6   6   5      890.27      879.48     55.17 o 
  -5   6   5     3449.91     3568.29     89.61 o 
  -4   6   5     5768.85     5895.27    126.37 o 
  -3   6   5      575.42      577.64     29.02 o 
  -2   6   5     7368.52     7342.53    153.83 o 
  -1   6   5     2372.85     2395.09     62.64 o 
   0   6   5     4007.08     4031.86     87.28 o 
   1   6   5     4723.58     4622.56     91.10 o 
   2   6   5       98.46      120.55     14.82 o 
   3   6   5     9209.32     9003.27    172.78 o 
   4   6   5     2175.70     2197.95     61.38 o 
   5   6   5      383.73      400.74     25.78 o 
   6   6   5     9857.29     9389.42    185.42 o 
   7   6   5      374.46      335.45     31.26 o 
   8   6   5     3111.45     3041.85    102.68 o 
   9   6   5     2709.56     2583.99    131.29 o 
 -10   7   5     4138.04     3754.32    141.91 o 
  -9   7   5      763.97      818.46     43.60 o 
  -8   7   5     6355.89     6380.84    147.72 o 
  -7   7   5     1290.45     1258.59     51.70 o 
  -6   7   5     3599.56     3318.16    120.68 o 
  -5   7   5     5789.65     5576.67    127.59 o 
  -4   7   5     4399.75     4409.93    108.13 o 
  -3   7   5     7327.75     6854.06    143.80 o 
  -2   7   5      680.48      664.31     31.93 o 
  -1   7   5     6753.06     6544.21    214.70 o 
   0   7   5     6481.24     6455.82    129.64 o 
   1   7   5      305.66      323.79     22.26 o 
   2   7   5     8729.38     8779.28    208.87 o 
   3   7   5     4171.70     4065.82    118.13 o 
   4   7   5     4178.83     4356.49    126.14 o 
   5   7   5     4946.48     4879.06    283.67 o 
   6   7   5      277.16      323.39     33.98 o 
   7   7   5     4848.10     5024.83    146.66 o 
   8   7   5     1014.07      929.10     73.05 o 
  -8   8   5      137.07      133.62     23.47 o 
  -7   8   5     5388.75     5178.27    152.39 o 
  -6   8   5     1443.76     1343.15    117.67 o 
  -5   8   5     3017.98     2998.06     96.10 o 
  -4   8   5     6627.94     6274.69    229.00 o 
  -3   8   5        3.87        4.98     11.45 o 
  -2   8   5     6525.82     6461.77    163.30 o 
  -1   8   5     4798.82     4220.03    118.32 o 
   0   8   5     3131.96     3093.97     78.97 o 
   1   8   5     7626.88     7605.34    155.63 o 
   2   8   5      538.16      568.73     60.20 o 
   3   8   5     4146.74     4238.14    127.02 o 
   4   8   5     2736.49     2764.02    115.48 o 
   5   8   5      618.21      689.67     55.96 o 
   6   8   5     4017.61     3814.40    124.73 o 
  -5   9   5     5069.93     4524.28    139.45 o 
  -4   9   5      431.12      353.09     32.94 o 
  -3   9   5     6235.15     6238.28    164.42 o 
  -2   9   5      586.32      613.99     40.46 o 
  -1   9   5     2997.28     3025.37     81.66 o 
   0   9   5     3607.36     3693.96     93.02 o 
   1   9   5      208.13      235.52     31.60 o 
   2   9   5     6453.86     6710.36    181.62 o 
   3   9   5     1482.91     1437.66     69.25 o 
 -14   0   6     4305.57     4000.16    223.85 o 
 -13   0   6     2220.94     2226.60     91.89 o 
 -12   0   6     9598.48     9749.25    404.45 o 
 -11   0   6      143.12      247.45     67.46 o 
 -10   0   6    18675.00    18409.80    655.53 o 
  -9   0   6    11135.93     9887.65    394.77 o 
  -8   0   6    11870.88    11845.15    446.34 o 
  -7   0   6    50419.59    45973.07   1439.16 o 
  -6   0   6     2120.59     2302.66    128.56 o 
  -5   0   6    29937.48    30545.96    952.89 o 
  -4   0   6    36478.16    36784.96   1124.11 o 
  -3   0   6      512.74      419.72     36.75 o 
  -2   0   6    73921.66    72761.02   2157.76 o 
  -1   0   6     5611.54     5793.71    196.63 o 
   0   0   6    42803.95    42728.71   1278.84 o 
   1   0   6     7354.08     6592.93    208.43 o 
   2   0   6    27021.35    27781.72    561.56 o 
   3   0   6    37409.06    35517.75   1135.68 o 
   4   0   6     1000.51      977.64     37.80 o 
   5   0   6    32380.34    31860.61    653.63 o 
   6   0   6    23416.75    23022.59    485.10 o 
   7   0   6     1200.07     1250.46     52.11 o 
   8   0   6    15191.47    14466.11    858.36 o 
   9   0   6      620.18      608.77     40.23 o 
  10   0   6    11168.94    10835.70    773.05 o 
  11   0   6     9416.50     8579.92    370.72 o 
  12   0   6      295.40      387.96     76.08 o 
 -14   1   6     7678.15     7620.38    241.90 o 
 -13   1   6     8695.95     8612.33    197.14 o 
 -12   1   6      468.60      507.16     53.72 o 
 -11   1   6    17729.01    16988.73    471.74 o 
 -10   1   6     3397.90     3279.75     95.51 o 
  -9   1   6     5711.63     5509.85    183.61 o 
  -8   1   6    17803.04    17351.57    431.42 o 
  -7   1   6       96.14      162.01     43.03 o 
  -6   1   6    49023.94    45997.48   1006.65 o 
  -5   1   6    10297.75    10907.30    417.08 o 
  -4   1   6    19116.65    19539.41    799.37 o 
  -3   1   6    24074.19    24283.61    531.56 o 
  -2   1   6     1777.83     1768.68     53.56 o 
  -1   1   6    77372.98    73560.29   2084.15 o 
   0   1   6    11770.12    12018.42    176.99 o 
   1   1   6    10162.17    10192.53    134.85 o 
   2   1   6    34495.54    33056.87    416.96 o 
   3   1   6       11.17       76.41     31.04 o 
   4   1   6    38886.45    36832.31    466.31 o 
   5   1   6     5297.92     5062.83     89.70 o 
   6   1   6    11979.26    11890.25    188.87 o 
   7   1   6    13561.55    13135.76    209.61 o 
   8   1   6       20.71       81.55     15.11 o 
   9   1   6    15212.49    14582.86    307.00 o 
  10   1   6     6289.55     6241.52    184.52 o 
  11   1   6      705.53      671.64     42.94 o 
  12   1   6     5898.92     5775.02    203.85 o 
 -14   2   6     1380.38     1391.93     63.38 o 
 -13   2   6     2561.85     2533.44     86.87 o 
 -12   2   6    18889.19    18995.29    370.18 o 
 -11   2   6       16.52       34.67     27.59 o 
 -10   2   6    11096.77    11439.95    237.91 o 
  -9   2   6    11867.69    11621.72    238.81 o 
  -8   2   6     4747.58     4771.06    200.31 o 
  -7   2   6    19295.05    18575.16    344.97 o 
  -6   2   6     1748.49     1908.80    105.24 o 
  -5   2   6    20059.74    20331.61    362.16 o 
  -4   2   6    15421.72    15985.01    285.95 o 
  -3   2   6    11575.02    12411.72    189.89 o 
  -2   2   6    45114.90    44375.80    632.15 o 
  -1   2   6     2952.54     3121.32     55.55 o 
   0   2   6    32541.04    32070.21    404.79 o 
   1   2   6    29174.48    28778.64    329.91 o 
   2   2   6     3847.97     3967.23     53.39 o 
   3   2   6    33438.36    33166.22    419.92 o 
   4   2   6     1668.75     1664.78     32.24 o 
   5   2   6     8747.76     8229.73    185.25 o 
   6   2   6    13818.60    13605.73    309.30 o 
   7   2   6      777.93      763.37     35.57 o 
   8   2   6     9207.62     8546.98    180.64 o 
   9   2   6     1824.52     1766.14     63.21 o 
  10   2   6     9500.63     9412.06    204.30 o 
  11   2   6     4886.19     4892.45    130.54 o 
 -13   3   6     6224.77     6072.24    191.35 o 
 -12   3   6      335.53      439.77     47.73 o 
 -11   3   6    17128.57    16816.35    374.44 o 
 -10   3   6     2125.58     2121.22    155.34 o 
  -9   3   6     8405.17     8481.11    185.77 o 
  -8   3   6    18459.92    19075.02    418.92 o 
  -7   3   6      755.24      818.44     40.65 o 
  -6   3   6    25008.18    24375.15    437.00 o 
  -5   3   6    16430.40    17009.19    262.09 o 
  -4   3   6    21697.80    21931.10    327.67 o 
  -3   3   6    27562.44    28227.09    412.44 o 
  -2   3   6       73.55       85.08     13.97 o 
  -1   3   6    42407.06    42961.17    613.68 o 
   0   3   6     9208.43     9565.49    147.12 o 
   1   3   6     8894.88     8971.25    123.90 o 
   2   3   6    30605.99    30755.95    392.61 o 
   3   3   6     1361.59     1415.51     34.32 o 
   4   3   6    21707.68    20781.23    309.78 o 
   5   3   6     7318.55     7463.80    125.97 o 
   6   3   6     7165.11     7349.34    183.39 o 
   7   3   6    12082.62    11865.47    232.28 o 
   8   3   6        1.62       15.48     10.24 o 
   9   3   6    13406.17    12726.83    269.05 o 
  10   3   6     3520.46     3435.63     99.80 o 
  11   3   6     1838.55     1752.33     68.84 o 
 -13   4   6     2163.89     2281.93    107.05 o 
 -12   4   6     7380.49     7462.99    223.47 o 
 -11   4   6      250.15      274.38     40.25 o 
 -10   4   6    10470.15    10796.55    286.83 o 
  -9   4   6     9924.03     9635.43    258.79 o 
  -8   4   6     4863.34     5251.68    243.36 o 
  -7   4   6    24572.11    24518.29    547.18 o 
  -6   4   6      991.74      971.55     46.32 o 
  -5   4   6    19200.19    19750.49    367.41 o 
  -4   4   6    17988.66    18720.26    326.29 o 
  -3   4   6     2921.72     3036.08    111.44 o 
  -2   4   6    32833.50    32276.07    537.99 o 
  -1   4   6     1333.05     1435.02     40.17 o 
   0   4   6    26246.12    26440.58    439.80 o 
   1   4   6    14174.69    14335.57    213.09 o 
   2   4   6     8497.51     8528.77    120.18 o 
   3   4   6    24693.60    23870.37    352.97 o 
   4   4   6     1141.63     1194.87     33.53 o 
   5   4   6    17429.45    17056.06    262.33 o 
   6   4   6    13538.94    13345.00    213.79 o 
   7   4   6     1929.12     1916.40     61.43 o 
   8   4   6    12689.96    12141.77    241.01 o 
   9   4   6     1546.09     1509.18     58.13 o 
  10   4   6     3975.16     4052.48    237.39 o 
 -12   5   6      447.98      397.21     48.78 o 
 -11   5   6     5927.20     6156.68    196.87 o 
 -10   5   6     1795.04     1841.26     91.83 o 
  -9   5   6     5349.81     5438.23    174.09 o 
  -8   5   6    10553.70    10108.09    204.85 o 
  -7   5   6      244.16      247.65     28.89 o 
  -6   5   6    20327.96    21042.11    374.17 o 
  -5   5   6     3926.66     4009.23     95.01 o 
  -4   5   6     8204.35     8540.62    167.18 o 
  -3   5   6    17767.40    18389.71    323.06 o 
  -2   5   6       74.95       87.14     12.88 o 
  -1   5   6    18025.40    17582.09    303.55 o 
   0   5   6     3878.40     3845.58     82.66 o 
   1   5   6     8174.37     8114.55    131.28 o 
   2   5   6    16541.30    16488.62    287.72 o 
   3   5   6       26.44       39.69      9.63 o 
   4   5   6    15282.84    15478.28    274.87 o 
   5   5   6     4147.66     4081.79     93.80 o 
   6   5   6     7166.77     6969.14    143.47 o 
   7   5   6    10497.94    10502.89    351.06 o 
   8   5   6        3.35       15.15     26.54 o 
   9   5   6     6942.97     6823.46    186.64 o 
  10   5   6     4478.88     4251.12    136.11 o 
 -11   6   6        7.73       46.17     45.22 o 
 -10   6   6     8245.42     8148.42    239.67 o 
  -9   6   6     6955.14     6822.94    208.08 o 
  -8   6   6     2982.39     3093.34     88.37 o 
  -7   6   6     5005.60     5243.92    124.33 o 
  -6   6   6      334.86      333.36     26.37 o 
  -5   6   6     7249.80     7074.05    197.43 o 
  -4   6   6     8725.40     8819.52    175.41 o 
  -3   6   6     3047.31     2982.44     78.56 o 
  -2   6   6    15673.16    15972.04    306.42 o 
  -1   6   6     1458.72     1466.87     45.50 o 
   0   6   6     8704.08     9212.08    149.73 o 
   1   6   6     9912.26    10027.68    160.65 o 
   2   6   6     2734.21     2785.13     71.08 o 
   3   6   6    10904.69    10486.65    198.57 o 
   4   6   6      712.17      695.80     32.32 o 
   5   6   6     2323.34     2456.80     69.22 o 
   6   6   6     8963.42     8829.01    177.98 o 
   7   6   6      371.03      414.08     70.33 o 
   8   6   6     5467.66     5397.82    187.33 o 
  -9   7   6     2286.00     2239.16     76.10 o 
  -8   7   6     6391.22     6322.94    148.42 o 
  -7   7   6      237.97      230.20     25.52 o 
  -6   7   6     4755.81     4735.10    116.07 o 
  -5   7   6     4118.49     4175.10    104.08 o 
  -4   7   6    10279.29    10215.48    263.04 o 
  -3   7   6     6965.52     6757.51    143.53 o 
  -2   7   6      637.66      602.92     31.09 o 
  -1   7   6     8721.80     8411.44    167.05 o 
   0   7   6     3910.03     3929.34     78.67 o 
   1   7   6     3135.78     3151.87     67.02 o 
   2   7   6    17731.92    18009.79    321.38 o 
   3   7   6        3.61        8.81     12.72 o 
   4   7   6     3220.30     3263.72    149.89 o 
   5   7   6     1928.43     1952.92     77.85 o 
   6   7   6     3641.73     3644.71    117.13 o 
   7   7   6     6072.17     6224.94    172.51 o 
  -7   8   6     6606.31     6357.57    167.77 o 
  -6   8   6      265.09      303.93     31.14 o 
  -5   8   6     6074.22     6109.86    367.54 o 
  -4   8   6     4678.79     4716.75    131.39 o 
  -3   8   6      149.90      163.07     23.35 o 
  -2   8   6     6185.31     6196.10    159.03 o 
  -1   8   6      474.47      426.83     27.53 o 
   0   8   6     4604.03     4496.96    103.24 o 
   1   8   6     1786.03     1927.98     76.15 o 
   2   8   6     1583.47     1712.37     72.21 o 
   3   8   6     7732.09     7949.17    203.65 o 
   4   8   6      397.22      397.77     37.97 o 
   5   8   6     4203.85     4185.67    132.49 o 
  -4   9   6     1210.95     1295.21     61.38 o 
  -3   9   6     3576.28     3746.63    115.21 o 
  -2   9   6       46.16       67.25     18.94 o 
  -1   9   6     2929.43     3075.04     83.28 o 
   0   9   6      470.20      411.21     38.33 o 
   1   9   6     1455.50     1471.04     69.67 o 
   2   9   6     1999.37     2039.34     84.72 o 
 -14   1   7       31.38       49.72     20.24 o 
 -13   1   7        2.15       16.95     18.29 o 
 -12   1   7      267.44      288.73     33.37 o 
 -11   1   7     1044.07     1104.20     82.12 o 
 -10   1   7       42.25       29.17     38.95 o 
  -9   1   7      445.95      541.12     60.27 o 
  -8   1   7      171.26      192.43     54.38 o 
  -7   1   7     1004.04      952.19     64.49 o 
  -6   1   7        3.07       24.04     20.65 o 
  -5   1   7      138.49      123.82     21.10 o 
  -4   1   7       92.86       98.42     19.66 o 
  -3   1   7     1255.71     1391.11     38.94 o 
  -2   1   7      701.62      881.80     37.96 o 
  -1   1   7     1515.96     1798.51     55.85 o 
   0   1   7       27.55       40.89      8.73 o 
   1   1   7      144.58      213.17      8.91 o 
   2   1   7       17.14       19.82     11.72 o 
   3   1   7        6.81       14.08      4.61 o 
   4   1   7      206.38      172.32     21.60 o 
   5   1   7      527.17      501.99     19.93 o 
   6   1   7      145.94      174.13     14.29 o 
   7   1   7       26.40       20.12      7.73 o 
   8   1   7       45.11       36.69      9.83 o 
   9   1   7      202.33      183.90     23.64 o 
  10   1   7      107.30      102.12     19.96 o 
  11   1   7      771.70      714.17     44.89 o 
 -13   2   7      552.52      574.62     44.08 o 
 -12   2   7      206.31      270.81     32.75 o 
 -11   2   7       64.77       50.21     19.18 o 
 -10   2   7     1946.57     1853.18     69.97 o 
  -9   2   7      353.94      344.06     57.39 o 
  -8   2   7     1177.52     1143.62     51.22 o 
  -7   2   7      117.50      114.68     19.64 o 
  -6   2   7      358.20      468.86     46.51 o 
  -5   2   7      781.35      857.68     46.79 o 
  -4   2   7      292.59      311.93     28.28 o 
  -3   2   7       74.91       64.01      9.28 o 
  -2   2   7      664.34      650.60     22.50 o 
  -1   2   7       75.99       76.42      6.06 o 
   0   2   7     2815.16     2831.17     62.70 o 
   1   2   7      304.80      294.85     13.82 o 
   2   2   7      679.12      670.34     15.00 o 
   3   2   7      162.93      164.36      8.92 o 
   4   2   7      258.77      257.50     11.60 o 
   5   2   7      656.54      667.53     30.09 o 
   6   2   7      191.94      174.82     24.00 o 
   7   2   7     1584.80     1515.51     53.19 o 
   8   2   7     1827.41     1799.16     62.13 o 
   9   2   7      370.72      350.05     29.99 o 
  10   2   7      474.92      439.61     35.32 o 
  11   2   7      343.29      363.83     38.84 o 
 -13   3   7      618.79      596.35     56.62 o 
 -12   3   7      124.27      131.66     47.72 o 
 -11   3   7     2215.58     2144.27     97.32 o 
 -10   3   7        2.85      -18.07     30.02 o 
  -9   3   7     1476.60     1498.91     60.76 o 
  -8   3   7      455.22      595.02     56.65 o 
  -7   3   7       40.68       25.69     15.69 o 
  -6   3   7     1986.29     2060.38     64.62 o 
  -5   3   7      365.81      394.11     42.24 o 
  -4   3   7     7937.08     8182.68    136.01 o 
  -3   3   7     2193.49     2231.00     43.30 o 
  -2   3   7      828.39      862.32     23.72 o 
  -1   3   7     2422.06     2412.10     55.52 o 
   0   3   7      475.79      513.66     17.74 o 
   1   3   7     4662.18     4687.28     71.86 o 
   2   3   7     5498.97     5812.41     98.42 o 
   3   3   7      543.86      564.52     20.51 o 
   4   3   7     1577.63     1514.95     40.15 o 
   5   3   7      329.94      339.74     34.08 o 
   6   3   7     1576.76     1582.66     66.03 o 
   7   3   7     1928.83     1847.06     60.91 o 
   8   3   7       25.22       32.27     12.59 o 
   9   3   7     1110.10     1059.45     48.57 o 
  10   3   7       32.74       51.59     16.31 o 
 -12   4   7      395.10      408.46     49.67 o 
 -11   4   7      373.37      345.14     45.59 o 
 -10   4   7     3286.46     3177.59    169.70 o 
  -9   4   7      356.28      349.66     41.15 o 
  -8   4   7     1297.04     1210.13     67.04 o 
  -7   4   7      800.55      806.50     52.13 o 
  -6   4   7      342.46      306.79     26.76 o 
  -5   4   7     4371.37     4595.47    102.89 o 
  -4   4   7      594.82      585.68     35.84 o 
  -3   4   7     4083.15     4115.23    117.32 o 
  -2   4   7     1932.17     2046.20     52.84 o 
  -1   4   7       97.10       97.29     11.95 o 
   0   4   7     2918.45     2968.79     92.42 o 
   1   4   7     2723.95     2695.75     54.21 o 
   2   4   7     2474.12     2589.63     62.98 o 
   3   4   7     4523.99     4389.48     81.46 o 
   4   4   7      127.27      113.20     11.95 o 
   5   4   7     2070.08     2075.35     50.38 o 
   6   4   7     1362.98     1331.29     48.51 o 
   7   4   7      418.59      382.99     28.29 o 
   8   4   7     2643.07     2727.82     81.30 o 
   9   4   7       41.12       40.61     14.66 o 
  10   4   7     1127.47     1152.23     53.93 o 
 -12   5   7     1711.51     1649.93    138.92 o 
 -11   5   7     1437.53     1396.27     82.72 o 
 -10   5   7      208.53      227.62     39.34 o 
  -9   5   7     4443.08     4160.89    146.06 o 
  -8   5   7     2674.30     2799.59    111.07 o 
  -7   5   7     2096.48     2116.81     66.14 o 
  -6   5   7     1830.01     1857.74     59.36 o 
  -5   5   7      782.62      772.52     35.07 o 
  -4   5   7     2387.83     2491.99     67.79 o 
  -3   5   7     2970.81     3083.53     98.83 o 
  -2   5   7      316.37      388.54     32.65 o 
  -1   5   7     1623.72     1627.71     58.60 o 
   0   5   7       11.42       83.21     50.02 o 
   1   5   7     4258.08     4391.95     80.91 o 
   2   5   7     3164.32     3093.50     74.70 o 
   3   5   7      160.48      176.22     17.18 o 
   4   5   7     1921.01     1967.65     57.02 o 
   5   5   7      592.32      512.24     28.15 o 
   6   5   7     4785.56     4460.61    130.41 o 
   7   5   7     3867.85     3782.81    118.49 o 
   8   5   7      187.17      212.09     29.52 o 
   9   5   7     2539.71     2446.21     94.68 o 
 -10   6   7     4470.00     4338.44    159.24 o 
  -9   6   7      542.01      541.24     53.02 o 
  -8   6   7     4917.90     4757.75    188.12 o 
  -7   6   7     2439.69     2443.73     75.47 o 
  -6   6   7      485.59      433.69     53.21 o 
  -5   6   7     8342.09     8219.51    169.60 o 
  -4   6   7     1040.52     1002.40     41.18 o 
  -3   6   7     1897.96     1999.64     59.93 o 
  -2   6   7     6686.73     6556.03    171.86 o 
  -1   6   7        5.42        0.13      7.38 o 
   0   6   7     7210.44     7342.18    125.45 o 
   1   6   7      478.33      490.57     26.79 o 
   2   6   7     2673.27     2665.35     70.51 o 
   3   6   7     4598.34     4658.76    105.56 o 
   4   6   7       94.16       81.52     14.76 o 
   5   6   7     6184.40     6127.51    133.34 o 
   6   6   7     1109.70     1155.92     46.32 o 
   7   6   7     1880.89     1833.47     76.22 o 
   8   6   7     2620.45     2510.58     95.29 o 
  -9   7   7     4339.76     4355.46    149.37 o 
  -8   7   7     2264.95     2233.19     75.49 o 
  -7   7   7     1122.07     1144.72     69.42 o 
  -6   7   7     6967.45     7057.13    157.19 o 
  -5   7   7      500.86      432.35     48.40 o 
  -4   7   7     8325.02     7908.72    165.78 o 
  -3   7   7     3854.58     3881.18     96.49 o 
  -2   7   7     2625.68     2457.80     70.10 o 
  -1   7   7     8510.74     8563.38    171.42 o 
   0   7   7      171.17      169.21     16.07 o 
   1   7   7     4208.60     4299.90    114.59 o 
   2   7   7     7611.43     7837.21    160.92 o 
   3   7   7     1605.83     1510.85     52.81 o 
   4   7   7     7020.60     7084.04    151.45 o 
   5   7   7      102.95      102.28     22.54 o 
   6   7   7     4243.52     4137.80    128.93 o 
  -7   8   7     3463.61     3428.34    109.96 o 
  -6   8   7      240.25      252.42     29.61 o 
  -5   8   7     5898.96     6096.65    184.15 o 
  -4   8   7      492.89      504.70     50.22 o 
  -3   8   7     2875.55     2799.91     92.07 o 
  -2   8   7     6044.34     5887.76    153.90 o 
  -1   8   7     1112.84     1011.16     43.20 o 
   0   8   7     9355.11     8702.79    215.81 o 
   1   8   7     2361.23     2527.03    134.16 o 
   2   8   7     3418.54     3381.43    154.43 o 
   3   8   7     5920.51     5831.35    164.05 o 
   4   8   7       15.43        8.58     15.82 o 
  -2   9   7     1036.16     1118.52     46.71 o 
  -1   9   7     5783.09     5813.14    130.36 o 
 -13   0   8    13281.63    12296.34    496.71 o 
 -12   0   8     5094.56     4669.30    253.04 o 
 -11   0   8    11089.75    10690.34    442.11 o 
 -10   0   8    14857.88    13389.74    516.68 o 
  -9   0   8      209.40      327.01     73.81 o 
  -8   0   8    28357.73    26492.10    883.31 o 
  -7   0   8     6282.57     6443.94    270.29 o 
  -6   0   8    13094.80    13592.87    469.79 o 
  -5   0   8    21163.26    21612.56    694.70 o 
  -4   0   8      433.39      431.37     43.26 o 
  -3   0   8    17919.79    18576.48    579.30 o 
  -2   0   8    48204.04    50881.20   1525.23 o 
  -1   0   8    36117.28    35567.23   1077.07 o 
   0   0   8    17414.51    16841.46    350.54 o 
   1   0   8      814.95      914.38     34.52 o 
   2   0   8    19462.42    18648.16    387.87 o 
   3   0   8    11753.35    11620.50    253.66 o 
   4   0   8     5683.80     5826.06    141.46 o 
   5   0   8    26964.92    26352.40    549.40 o 
   6   0   8     1971.17     2005.76     68.83 o 
   7   0   8     7992.32     7840.39    194.43 o 
   8   0   8     8701.88     8493.16    468.58 o 
   9   0   8     4911.79     4714.20    224.31 o 
  10   0   8    10900.75    10518.19    265.39 o 
 -13   1   8      108.58      186.24     30.60 o 
 -12   1   8    14816.79    13340.98    310.71 o 
 -11   1   8     5289.94     4843.10    181.68 o 
 -10   1   8     2336.65     2164.40    111.80 o 
  -9   1   8    19408.84    18115.82    458.62 o 
  -8   1   8      208.67      213.57     60.50 o 
  -7   1   8    22528.40    21614.57    511.38 o 
  -6   1   8    25188.31    25345.03    577.55 o 
  -5   1   8     2969.85     3170.67    116.01 o 
  -4   1   8    21457.68    20911.34    472.01 o 
  -3   1   8     1279.62     1383.97     48.78 o 
  -2   1   8    18398.09    18856.66    415.38 o 
  -1   1   8    17201.28    17352.36    384.30 o 
   0   1   8      838.18      882.82     25.44 o 
   1   1   8    22632.03    21351.02    310.87 o 
   2   1   8     7510.86     7431.30    104.10 o 
   3   1   8    14590.14    14338.15    226.50 o 
   4   1   8    21283.32    20707.38    307.09 o 
   5   1   8       49.94       64.40     18.43 o 
   6   1   8    17114.53    16976.99    262.47 o 
   7   1   8     1703.83     1727.54     58.29 o 
   8   1   8     6182.85     6019.78    114.86 o 
   9   1   8    15026.28    14166.18    282.85 o 
  10   1   8      116.44      104.57     21.20 o 
 -13   2   8    10505.63     9806.25    223.45 o 
 -12   2   8     3854.99     3533.75    217.20 o 
 -11   2   8     7205.12     6982.54    169.60 o 
 -10   2   8    10432.63     9808.41    215.65 o 
  -9   2   8      605.67      625.92     40.74 o 
  -8   2   8    14825.21    14472.34    284.77 o 
  -7   2   8     3967.16     3745.96    132.81 o 
  -6   2   8     8015.68     8092.69    329.81 o 
  -5   2   8    13219.51    13482.27    407.32 o 
  -4   2   8      521.77      638.69     55.36 o 
  -3   2   8    26015.58    25722.82    561.80 o 
  -2   2   8     5447.61     5462.97    107.08 o 
  -1   2   8     4102.56     4101.28     89.61 o 
   0   2   8    29585.67    29421.42    425.41 o 
   1   2   8     1085.67     1307.83     66.65 o 
   2   2   8    12864.14    12640.21    193.82 o 
   3   2   8     5952.09     5939.90    100.95 o 
   4   2   8     5462.46     5353.30    114.78 o 
   5   2   8    19984.49    18768.98    338.75 o 
   6   2   8     1075.69     1068.25     42.27 o 
   7   2   8    13545.69    12629.91    247.30 o 
   8   2   8    15432.97    15244.80    295.87 o 
   9   2   8     1282.90     1220.28     53.16 o 
  10   2   8    10954.00    10477.62    226.67 o 
 -13   3   8      211.38      182.06     38.07 o 
 -12   3   8    11099.67    10494.62    358.92 o 
 -11   3   8     8007.49     7640.15    224.10 o 
 -10   3   8     2783.91     2663.02    176.28 o 
  -9   3   8    10509.98    10307.81    313.85 o 
  -8   3   8      497.55      532.08     43.47 o 
  -7   3   8    15187.39    15060.31    354.15 o 
  -6   3   8     9036.82     8666.97    273.99 o 
  -5   3   8     2603.43     2754.35     93.39 o 
  -4   3   8    25933.50    25738.98    383.74 o 
  -3   3   8     1099.14     1136.90     35.28 o 
  -2   3   8    13149.70    13469.56    205.30 o 
  -1   3   8    10538.40    10725.74    166.60 o 
   0   3   8     1623.06     1712.01     38.15 o 
   1   3   8    23150.06    22907.27    298.78 o 
   2   3   8     1362.38     1361.53     34.63 o 
   3   3   8    14396.08    13784.15    212.88 o 
   4   3   8    24306.26    23115.88    507.70 o 
   5   3   8        7.61       23.38      9.51 o 
   6   3   8    11004.37    10589.04    210.57 o 
   7   3   8     4978.04     4598.21    113.34 o 
   8   3   8     4608.26     4618.07    117.16 o 
   9   3   8     8463.47     8005.08    180.17 o 
  10   3   8      226.41      243.70     29.14 o 
 -12   4   8     1074.63     1011.08     72.64 o 
 -11   4   8     7269.42     7186.43    219.88 o 
 -10   4   8    10479.32    10338.70    281.08 o 
  -9   4   8      564.89      469.85     46.38 o 
  -8   4   8    21917.90    21398.70   1054.68 o 
  -7   4   8     5540.12     5533.59    244.73 o 
  -6   4   8     7113.36     7278.67    190.79 o 
  -5   4   8    15066.27    15485.38    356.06 o 
  -4   4   8      175.59      177.93     17.60 o 
  -3   4   8    13545.55    13462.46    244.12 o 
  -2   4   8    11193.04    11526.18    237.89 o 
  -1   4   8    12641.02    12858.37    228.85 o 
   0   4   8    17663.06    17685.70    303.99 o 
   1   4   8      947.86     1030.24     35.85 o 
   2   4   8    10163.95    10076.14    186.28 o 
   3   4   8     5965.70     6081.73    123.18 o 
   4   4   8     2696.16     2744.16     68.69 o 
   5   4   8    10355.70    10598.23    294.87 o 
   6   4   8        3.52       44.53     47.72 o 
   7   4   8    10499.16    10441.27    213.27 o 
   8   4   8     5691.99     5517.01    133.50 o 
   9   4   8     1763.84     1766.57     66.22 o 
 -11   5   8     1812.01     1707.87    112.61 o 
 -10   5   8      841.32      889.62     65.45 o 
  -9   5   8    14169.24    14343.86    363.23 o 
  -8   5   8       44.15       91.18     27.23 o 
  -7   5   8     7749.63     7604.61    162.90 o 
  -6   5   8     9390.48     9694.17    194.28 o 
  -5   5   8     2935.65     2867.76     77.25 o 
  -4   5   8    14229.07    14462.86    266.30 o 
  -3   5   8     1321.26     1323.12     61.08 o 
  -2   5   8     5911.73     6104.47    124.18 o 
  -1   5   8     5782.75     5766.50    118.04 o 
   0   5   8     1056.82     1051.08     38.01 o 
   1   5   8    11721.76    11533.42    213.06 o 
   2   5   8     2977.27     2923.79    133.03 o 
   3   5   8     6796.24     6984.54    141.65 o 
   4   5   8     7589.67     7309.77    176.71 o 
   5   5   8      192.98      231.11     21.05 o 
   6   5   8    10498.80    10238.12    267.94 o 
   7   5   8      267.82      345.29     46.43 o 
   8   5   8     1871.59     2019.64    117.07 o 
 -10   6   8     6161.99     6138.73    258.26 o 
  -9   6   8       86.45      138.10     33.45 o 
  -8   6   8     5623.36     5846.14    140.35 o 
  -7   6   8       59.71       68.27     19.66 o 
  -6   6   8     1785.11     1723.48     60.20 o 
  -5   6   8     6849.49     6756.66    147.14 o 
  -4   6   8      740.21      693.10     57.74 o 
  -3   6   8    10027.09     9917.50    194.58 o 
  -2   6   8     3733.78     3923.90     94.45 o 
  -1   6   8     2452.40     2441.68     64.83 o 
   0   6   8     7366.84     7214.11    147.53 o 
   1   6   8       66.07       38.82     11.30 o 
   2   6   8     8708.22     8601.22    171.38 o 
   3   6   8      830.54      836.60     37.10 o 
   4   6   8      631.27      594.55     31.60 o 
   5   6   8     9080.95     9121.77    183.82 o 
   6   6   8      467.87      547.76     42.73 o 
   7   6   8     5363.17     5475.02    160.28 o 
  -8   7   8      379.21      428.61     34.88 o 
  -7   7   8     5145.09     5222.98    255.10 o 
  -6   7   8     3961.06     4094.26    107.33 o 
  -5   7   8     1087.97     1107.33     47.80 o 
  -4   7   8     8331.52     8820.33    275.56 o 
  -3   7   8       33.65      142.88     33.46 o 
  -2   7   8     3557.82     3665.76     93.21 o 
  -1   7   8     1650.03     1702.61     48.75 o 
   0   7   8      702.94      656.26     33.85 o 
   1   7   8    10323.68    10027.69    197.79 o 
   2   7   8     1187.03     1273.07     69.09 o 
   3   7   8     3205.71     3242.55     86.81 o 
   4   7   8     3836.08     3853.31    112.55 o 
   5   7   8      603.70      619.21     39.85 o 
  -6   8   8     2499.12     2399.87     87.65 o 
  -5   8   8     3626.95     3619.71    144.60 o 
  -4   8   8       45.69       43.26     17.04 o 
  -3   8   8     6156.12     6105.70    160.81 o 
  -2   8   8     1213.16     1084.18     52.55 o 
  -1   8   8     1335.65     1382.55     64.74 o 
   0   8   8     5083.72     4954.17    144.31 o 
   1   8   8       72.76      164.14     27.76 o 
   2   8   8     3618.42     3573.86    117.80 o 
   3   8   8     1596.92     1629.73    143.39 o 
 -13   1   9      656.65      539.24     45.07 o 
 -12   1   9        2.45       18.14     19.15 o 
 -11   1   9       20.41       17.57     39.40 o 
 -10   1   9       62.35       79.40     40.79 o 
  -9   1   9      752.61      698.21     81.75 o 
  -8   1   9       39.21       -7.57     36.00 o 
  -7   1   9        3.53       22.73     27.68 o 
  -6   1   9        1.53       -2.08     14.58 o 
  -5   1   9     1076.77     1226.18     60.58 o 
  -4   1   9      101.60      171.14     44.69 o 
  -3   1   9       16.46       23.08     13.39 o 
  -2   1   9      216.25      234.18     45.45 o 
  -1   1   9       28.17       44.34      7.54 o 
   0   1   9      304.96      326.97     13.92 o 
   1   1   9      749.31      739.70     27.90 o 
   2   1   9        1.02        7.80      6.10 o 
   3   1   9       97.75      113.62     13.50 o 
   4   1   9     1605.83     1618.55     77.18 o 
   5   1   9        7.42       24.03     12.44 o 
   6   1   9      151.98      207.77     20.85 o 
   7   1   9      138.74      140.95     19.08 o 
   8   1   9      886.32      858.07     42.27 o 
   9   1   9       51.56       55.43     16.18 o 
  10   1   9      216.42      187.03     26.65 o 
 -13   2   9      437.19      492.45     44.10 o 
 -12   2   9        4.76       31.84     20.80 o 
 -11   2   9      305.24      340.53     36.49 o 
 -10   2   9      535.04      508.71     40.47 o 
  -9   2   9     1161.06     1076.00     59.75 o 
  -8   2   9     1886.46     1884.19     95.59 o 
  -7   2   9       16.29       29.99     25.22 o 
  -6   2   9      656.18      740.14     49.38 o 
  -5   2   9     1307.98     1347.39     88.26 o 
  -4   2   9      545.45      549.25     48.93 o 
  -3   2   9     3093.15     3270.23     92.35 o 
  -2   2   9        6.74       16.03      8.50 o 
  -1   2   9     4490.91     4587.66     94.48 o 
   0   2   9     1757.19     1798.99     40.64 o 
   1   2   9      297.05      300.69     14.93 o 
   2   2   9     3064.50     3003.85     59.37 o 
   3   2   9        3.42       17.37      7.98 o 
   4   2   9       85.64      126.24     15.89 o 
   5   2   9      297.51      294.81     22.97 o 
   6   2   9      759.36      744.96     35.74 o 
   7   2   9      923.55      882.80     41.28 o 
   8   2   9        2.15       -3.32     10.03 o 
   9   2   9      264.26      217.74     27.10 o 
 -12   3   9     2025.89     1830.46    147.70 o 
 -11   3   9      798.34      705.28    139.53 o 
 -10   3   9     1697.59     1646.28     83.84 o 
  -9   3   9     2941.35     2955.43    135.98 o 
  -8   3   9        3.71       15.56     22.01 o 
  -7   3   9     2105.90     2076.45     83.86 o 
  -6   3   9     1224.13     1338.29    108.15 o 
  -5   3   9     4547.62     4548.76    132.06 o 
  -4   3   9     7785.96     7912.58    155.22 o 
  -3   3   9       96.84      114.77     11.54 o 
  -2   3   9     1539.42     1649.90     38.82 o 
  -1   3   9      379.16      403.51     17.13 o 
   0   3   9     2279.89     2335.42     44.21 o 
   1   3   9     2156.55     2227.25     48.93 o 
   2   3   9     1315.41     1290.89     34.58 o 
   3   3   9     4430.29     4576.74     84.92 o 
   4   3   9       64.28       62.62     12.13 o 
   5   3   9     3866.22     3942.14    121.88 o 
   6   3   9     2717.99     2643.64     76.34 o 
   7   3   9       22.45       21.12     11.69 o 
   8   3   9     3041.54     3002.34     89.28 o 
   9   3   9      233.21      226.13     27.60 o 
 -12   4   9       53.37       22.06     28.77 o 
 -11   4   9     3308.80     3172.97    129.93 o 
 -10   4   9     2057.13     2000.76     96.43 o 
  -9   4   9      278.63      244.78     37.83 o 
  -8   4   9     3632.51     3442.57    174.92 o 
  -7   4   9      184.33      194.52     30.96 o 
  -6   4   9     3932.35     3828.89    123.73 o 
  -5   4   9     3540.73     3480.09     86.65 o 
  -4   4   9     1867.07     1947.36     57.67 o 
  -3   4   9     5344.55     5111.70    259.69 o 
  -2   4   9       98.71       99.73     16.89 o 
  -1   4   9     1181.91     1237.81     39.79 o 
   0   4   9     2096.29     2020.09     58.52 o 
   1   4   9     3597.40     3577.36    131.15 o 
   2   4   9     5043.66     5020.12    106.93 o 
   3   4   9        3.54        7.93      7.57 o 
   4   4   9     4364.53     4225.21    123.43 o 
   5   4   9     1225.18     1166.16     82.43 o 
   6   4   9      745.76      666.48     57.40 o 
   7   4   9     3815.31     3726.54    120.86 o 
   8   4   9       82.81       87.87     21.65 o 
 -11   5   9      127.39      103.48     34.41 o 
 -10   5   9     2979.04     2929.42    124.14 o 
  -9   5   9     4727.83     4513.01    157.14 o 
  -8   5   9      446.46      352.32     42.32 o 
  -7   5   9     3442.90     3462.21    123.86 o 
  -6   5   9     1220.79     1173.50     47.32 o 
  -5   5   9     2819.96     2713.72     75.75 o 
  -4   5   9     5010.79     5072.95    115.33 o 
  -3   5   9      592.55      673.88     32.43 o 
  -2   5   9     8276.42     8217.05    160.26 o 
  -1   5   9     1368.56     1489.15     46.75 o 
   0   5   9     7089.33     7107.45    143.95 o 
   1   5   9    10280.99    10286.11    240.69 o 
   2   5   9      149.57      129.54     16.53 o 
   3   5   9     1365.01     1406.03     47.54 o 
   4   5   9     2026.17     1901.18    103.15 o 
   5   5   9     1184.60     1141.35     85.00 o 
   6   5   9     1640.65     1671.46     73.23 o 
   7   5   9      124.38       96.76     22.70 o 
  -9   6   9      890.47      968.87     69.02 o 
  -8   6   9     6941.77     6695.88    205.45 o 
  -7   6   9        9.80       -9.13     13.45 o 
  -6   6   9     6608.11     6509.32    147.07 o 
  -5   6   9     4063.90     3989.92    120.62 o 
  -4   6   9     1462.63     1365.45     51.11 o 
  -3   6   9    12609.85    12545.63    262.50 o 
  -2   6   9      686.75      717.74     30.72 o 
  -1   6   9     7159.61     7202.45    145.52 o 
   0   6   9     2597.28     2726.65     74.30 o 
   1   6   9     1515.10     1553.13     68.79 o 
   2   6   9    10114.19    10181.61    198.67 o 
   3   6   9       17.42       29.90     11.55 o 
   4   6   9     3092.17     3103.39     83.54 o 
   5   6   9     4288.21     4097.10    129.24 o 
   6   6   9      869.81      964.88     55.84 o 
  -8   7   9        4.45        9.36     26.03 o 
  -7   7   9     7278.60     7430.45    169.50 o 
  -6   7   9     3140.36     3106.20     90.99 o 
  -5   7   9     7198.07     6990.24    156.28 o 
  -4   7   9     6647.55     6780.64    150.87 o 
  -3   7   9        9.93       28.33     23.54 o 
  -2   7   9     8714.13     8920.53    182.69 o 
  -1   7   9     1528.92     1540.56     55.27 o 
   0   7   9     3983.22     4098.26    120.69 o 
   1   7   9     5720.25     5844.98    154.29 o 
   2   7   9       84.34       89.05     16.78 o 
   3   7   9     8604.90     8626.29    179.69 o 
   4   7   9      689.85      660.85     37.50 o 
  -5   8   9     4131.94     4142.87    111.11 o 
  -4   8   9      841.35      900.55     45.17 o 
  -3   8   9     7102.10     7053.19    181.44 o 
  -2   8   9      463.94      435.92     35.44 o 
  -1   8   9     7932.04     7709.30    396.20 o 
   0   8   9     3900.23     4192.50    131.59 o 
   1   8   9     1207.55     1280.88    138.85 o 
 -13   0  10     5334.59     5086.00    284.35 o 
 -12   0  10     2331.14     2456.03    186.19 o 
 -11   0  10    14410.39    13200.37    529.53 o 
 -10   0  10      571.32      423.35     87.42 o 
  -9   0  10    12714.69    12671.29    491.42 o 
  -8   0  10     7889.91     8304.34    343.19 o 
  -7   0  10     4491.76     4904.65    224.16 o 
  -6   0  10    18186.66    17879.81    602.13 o 
  -5   0  10      795.54      788.63     66.40 o 
  -4   0  10    10209.59    10494.78    370.42 o 
  -3   0  10    18439.88    20563.02    646.45 o 
  -2   0  10     4080.14     4013.47    158.06 o 
  -1   0  10    35882.09    34237.12   1048.18 o 
   0   0  10     2435.87     2303.64     67.89 o 
   1   0  10    14430.92    14435.27    309.47 o 
   2   0  10    16570.52    15843.85    338.90 o 
   3   0  10       67.20      118.06     27.15 o 
   4   0  10    17875.85    17494.49    377.34 o 
   5   0  10     6416.44     6715.04    167.13 o 
   6   0  10     3453.47     3617.19    179.69 o 
   7   0  10     6748.99     6517.75    282.69 o 
   8   0  10      358.47      337.14     62.92 o 
   9   0  10    10705.51    10134.80    419.12 o 
 -13   1  10     6347.58     5759.51    179.88 o 
 -12   1  10    10807.06     9951.79    308.20 o 
 -11   1  10      447.24      352.97     65.49 o 
 -10   1  10    10366.75     9644.39    291.25 o 
  -9   1  10     3215.86     3207.83    136.88 o 
  -8   1  10     6066.87     5956.45    191.32 o 
  -7   1  10    18064.02    18574.36    806.17 o 
  -6   1  10      184.53      183.82     30.02 o 
  -5   1  10    15227.67    15765.12    376.18 o 
  -4   1  10     2879.66     2746.27     94.53 o 
  -3   1  10     7931.11     8381.88    203.77 o 
  -2   1  10    27739.06    28161.96    614.85 o 
  -1   1  10       39.78      293.58     31.31 o 
   0   1  10    11357.71    11231.35    207.62 o 
   1   1  10     9951.06     9834.37    195.68 o 
   2   1  10     2999.05     3046.03     73.65 o 
   3   1  10    21780.75    21176.54    374.47 o 
   4   1  10      364.14      415.02     24.69 o 
   5   1  10    12418.73    12100.41    233.34 o 
   6   1  10     6952.12     6760.37    148.10 o 
   7   1  10      793.11      821.55     40.17 o 
   8   1  10    10901.58    10599.34    222.29 o 
   9   1  10      661.13      623.47     48.45 o 
 -12   2  10     3787.29     3568.65    136.40 o 
 -11   2  10     7696.92     7332.79    187.83 o 
 -10   2  10       52.01       62.43     20.73 o 
  -9   2  10    15322.41    14547.92    295.71 o 
  -8   2  10     8727.74     8244.35    243.25 o 
  -7   2  10     2245.90     2155.51    129.70 o 
  -6   2  10    20385.70    20528.31    539.74 o 
  -5   2  10     4576.19     4537.33    138.35 o 
  -4   2  10     6585.73     6972.25    237.77 o 
  -3   2  10     8606.93     8747.80    211.15 o 
  -2   2  10      381.73      426.47     27.55 o 
  -1   2  10    13466.94    13855.01    318.65 o 
   0   2  10     3872.87     4100.36     76.42 o 
   1   2  10     6800.31     6915.78    116.67 o 
   2   2  10    10833.41    10558.97    168.06 o 
   3   2  10      872.95      991.80     63.18 o 
   4   2  10    11761.88    11448.29    220.75 o 
   5   2  10     3377.29     3351.24    115.27 o 
   6   2  10     5774.39     5956.10    135.80 o 
   7   2  10     8970.92     8609.58    185.42 o 
   8   2  10        0.59        6.12     11.83 o 
 -12   3  10    12020.65    10917.79    302.08 o 
 -11   3  10      365.66      396.06     61.64 o 
 -10   3  10    10640.09    10024.79    273.64 o 
  -9   3  10     3409.35     3520.96    127.16 o 
  -8   3  10     6166.36     6250.59    182.60 o 
  -7   3  10     8979.10     8082.71    417.68 o 
  -6   3  10        1.55       13.67     13.86 o 
  -5   3  10    23463.95    24153.27    528.38 o 
  -4   3  10     7578.47     7570.45    193.86 o 
  -3   3  10     3817.60     3823.97     85.74 o 
  -2   3  10    21699.13    22276.05    379.68 o 
  -1   3  10     1222.37     1204.54     38.82 o 
   0   3  10     6092.20     6262.76    108.95 o 
   1   3  10     4996.79     4900.65     89.76 o 
   2   3  10     5962.85     5917.12    104.66 o 
   3   3  10    11601.11    11900.38    226.38 o 
   4   3  10      270.69      297.40     33.48 o 
   5   3  10    11731.91    11854.31    231.93 o 
   6   3  10     6835.70     6505.82    146.46 o 
   7   3  10     1205.76     1178.06     50.70 o 
   8   3  10    10398.35     9858.59    211.57 o 
 -11   4  10     7970.08     7740.27    235.39 o 
 -10   4  10      570.66      584.03     55.54 o 
  -9   4  10    10479.66    10380.10    279.91 o 
  -8   4  10     8874.50     8904.27    242.67 o 
  -7   4  10      955.94      902.05     55.72 o 
  -6   4  10    11461.97    11109.09    277.39 o 
  -5   4  10      886.81      870.74     50.80 o 
  -4   4  10     6790.16     6999.91    145.64 o 
  -3   4  10     5941.78     6231.44    127.74 o 
  -2   4  10     5165.65     5270.79    111.33 o 
  -1   4  10    25501.55    26196.52    444.49 o 
   0   4  10     2926.74     2839.43     71.80 o 
   1   4  10    13935.71    13794.09    249.66 o 
   2   4  10    19153.04    18722.34    360.33 o 
   3   4  10      122.25      122.51     16.36 o 
   4   4  10    10514.23     9983.16    243.75 o 
   5   4  10     3227.93     3378.86    110.63 o 
   6   4  10     4009.41     3848.89    123.16 o 
   7   4  10     5555.18     5696.86    165.94 o 
 -10   5  10     7091.97     6677.64    265.75 o 
  -9   5  10     2687.22     2482.34    110.36 o 
  -8   5  10     2403.31     2492.21    106.18 o 
  -7   5  10     6650.78     6908.60    263.33 o 
  -6   5  10      493.41      589.18     85.89 o 
  -5   5  10    11407.41    11775.38    229.26 o 
  -4   5  10     4107.11     4206.04    182.29 o 
  -3   5  10     4338.64     4444.32    117.95 o 
  -2   5  10    14357.97    14645.08    264.79 o 
  -1   5  10      250.90      321.94     55.96 o 
   0   5  10     7959.72     7888.07    159.51 o 
   1   5  10     5917.35     6094.48    130.03 o 
   2   5  10     1992.24     1950.00     59.05 o 
   3   5  10    11606.15    11640.50    220.88 o 
   4   5  10      518.39      489.98     39.85 o 
   5   5  10     8723.56     8717.56    224.86 o 
   6   5  10     5413.82     5253.80    156.67 o 
  -9   6  10     7949.93     7814.15    283.90 o 
  -8   6  10     2586.18     2694.15    120.25 o 
  -7   6  10      841.34      833.02     66.26 o 
  -6   6  10     9227.33     9038.76    191.25 o 
  -5   6  10     3126.42     3151.74     88.20 o 
  -4   6  10     4631.47     4749.38    135.95 o 
  -3   6  10     7504.56     7811.96    164.53 o 
  -2   6  10       16.24       53.52     22.76 o 
  -1   6  10     5089.56     5412.50    122.65 o 
   0   6  10     1509.54     1533.11     53.62 o 
   1   6  10     5538.94     5671.15    127.12 o 
   2   6  10     5037.61     5111.46    118.34 o 
   3   6  10      268.36      297.00     25.66 o 
   4   6  10     3836.33     3935.29    126.73 o 
   5   6  10     2288.38     2380.28     93.21 o 
  -7   7  10     3968.13     4166.52    114.36 o 
  -6   7  10      473.43      511.66     48.44 o 
  -5   7  10     8912.64     9129.40    193.71 o 
  -4   7  10     2069.78     2033.86     68.38 o 
  -3   7  10     1885.08     2035.32     67.16 o 
  -2   7  10     4523.95     4087.74    533.01 o 
  -1   7  10      267.67      295.98     39.82 o 
   0   7  10     4604.62     4660.06    113.48 o 
   1   7  10     4846.35     4761.70    115.82 o 
   2   7  10     2303.51     2384.65     74.22 o 
   3   7  10     3710.38     3581.80    183.96 o 
 -12   1  11        1.18      -38.61     38.23 o 
 -11   1  11      725.10      659.39     78.45 o 
 -10   1  11      220.39      198.39    133.63 o 
  -9   1  11      470.05      484.56     61.06 o 
  -8   1  11      287.97      321.41     46.20 o 
  -7   1  11      914.17      902.37     60.15 o 
  -6   1  11       59.15       80.07     22.71 o 
  -5   1  11       29.04       61.97     26.09 o 
  -4   1  11       88.43      127.04     22.89 o 
  -3   1  11      413.00      421.36     28.68 o 
  -2   1  11       41.33       54.75     13.56 o 
  -1   1  11        0.74        2.46      8.12 o 
   0   1  11      422.43      431.10     22.96 o 
   1   1  11      284.68      259.79     35.34 o 
   2   1  11       85.98       81.78     12.89 o 
   3   1  11      543.88      521.25     27.20 o 
   4   1  11      426.47      414.41     25.98 o 
   5   1  11      267.34      287.47     31.57 o 
   6   1  11       67.33       55.38     15.90 o 
   7   1  11        4.67       20.94     17.15 o 
   8   1  11        1.92        2.04     23.44 o 
 -12   2  11       58.99       89.38     40.08 o 
 -11   2  11      439.98      369.69     44.95 o 
 -10   2  11      165.61       95.13     26.14 o 
  -9   2  11     1601.23     1462.77     64.29 o 
  -8   2  11      171.49      143.02     36.35 o 
  -7   2  11       45.09       86.45     28.94 o 
  -6   2  11      616.72      721.13     63.22 o 
  -5   2  11       96.45      108.26     22.35 o 
  -4   2  11       62.17       57.53     17.40 o 
  -3   2  11       93.89       84.75     15.61 o 
  -2   2  11      245.80      275.45     24.57 o 
  -1   2  11      687.80      686.46     45.22 o 
   0   2  11       63.62       98.47     40.54 o 
   1   2  11     1356.20     1324.52     44.19 o 
   2   2  11      265.56      255.87     23.70 o 
   3   2  11       52.01       59.23     12.61 o 
   4   2  11      615.72      645.84     32.62 o 
   5   2  11       19.34       12.49      9.67 o 
   6   2  11     1151.16     1081.62     46.81 o 
   7   2  11      709.33      656.61     38.68 o 
 -11   3  11      902.63      901.63     78.58 o 
 -10   3  11     1282.12     1246.99     74.56 o 
  -9   3  11        8.79        5.98     17.94 o 
  -8   3  11     1132.20     1023.57     60.95 o 
  -7   3  11     1134.81     1120.82     61.35 o 
  -6   3  11     1023.40      860.92     51.51 o 
  -5   3  11     6085.05     5999.29    167.14 o 
  -4   3  11     1017.89     1001.30     84.70 o 
  -3   3  11      478.71      480.26     36.75 o 
  -2   3  11     1594.72     1551.86     59.87 o 
  -1   3  11      168.47      187.05     16.71 o 
   0   3  11     1048.53     1079.55     50.25 o 
   1   3  11      510.68      566.79     26.89 o 
   2   3  11      947.45      891.49     46.08 o 
   3   3  11      540.98      542.49     38.09 o 
   4   3  11       28.22       23.19     10.89 o 
   5   3  11     1430.36     1455.72     53.75 o 
   6   3  11      458.12      450.43     32.40 o 
   7   3  11      605.31      526.02     36.52 o 
 -10   4  11       50.53       21.94     26.02 o 
  -9   4  11     1870.40     1760.05     87.98 o 
  -8   4  11      217.91      227.97     35.32 o 
  -7   4  11      778.55      675.25     51.00 o 
  -6   4  11     2191.64     2266.14     91.55 o 
  -5   4  11       55.16       77.63     20.73 o 
  -4   4  11     4166.54     4099.65     99.28 o 
  -3   4  11     1101.96     1040.33     39.21 o 
  -2   4  11       15.88       27.29     10.41 o 
  -1   4  11     1791.66     1852.34     67.20 o 
   0   4  11      373.41      381.76     24.45 o 
   1   4  11     2260.20     2297.38     90.31 o 
   2   4  11     2046.06     1970.69     73.45 o 
   3   4  11       75.12       96.01     20.78 o 
   4   4  11     1362.75     1312.90     62.25 o 
   5   4  11      157.95      198.67     28.85 o 
   6   4  11     1281.84     1324.35     66.56 o 
  -9   5  11      442.20      418.44     49.31 o 
  -8   5  11     1793.05     1879.68    100.05 o 
  -7   5  11      526.03      517.10     48.44 o 
  -6   5  11       43.71       51.08     29.80 o 
  -5   5  11     1380.01     1415.86     81.75 o 
  -4   5  11      205.85      162.75     20.47 o 
  -3   5  11     1395.00     1523.21     53.63 o 
  -2   5  11      627.69      659.44     31.88 o 
  -1   5  11      675.38      624.92     51.22 o 
   0   5  11     4864.72     4947.64    113.04 o 
   1   5  11      971.59     1000.83     49.73 o 
   2   5  11     1155.86     1188.61     60.12 o 
   3   5  11     2177.73     2203.93     85.85 o 
   4   5  11      177.56      190.76     28.85 o 
   5   5  11     3637.04     3677.67    126.67 o 
  -8   6  11      437.62      412.98     49.21 o 
  -7   6  11      916.95      933.93     64.15 o 
  -6   6  11     2085.41     2194.53     73.63 o 
  -5   6  11      597.58      647.88     66.47 o 
  -4   6  11     3801.47     3902.83    102.15 o 
  -3   6  11     1953.52     1907.45     64.07 o 
  -2   6  11     1514.61     1600.51    120.47 o 
  -1   6  11     4500.48     4364.56    106.99 o 
   0   6  11       14.53       31.28     12.80 o 
   1   6  11     3925.74     4201.34    104.41 o 
   2   6  11     2168.34     2173.43     68.27 o 
   3   6  11      312.53      330.10     36.65 o 
  -5   7  11     6568.72     6595.70    153.97 o 
  -4   7  11     1083.01     1108.81     50.14 o 
  -3   7  11     2901.03     3198.36    118.46 o 
  -2   7  11     3115.65     3292.50    119.62 o 
  -1   7  11      329.21      311.71     28.67 o 
   0   7  11     3154.47     3212.79     90.56 o 
   1   7  11     1371.43     1338.06     54.28 o 
 -11   0  12    12464.85    11216.10    480.23 o 
 -10   0  12      501.37      436.36     92.87 o 
  -9   0  12    14425.46    13312.15    515.77 o 
  -8   0  12      569.10      678.67     87.42 o 
  -7   0  12    14701.46    15107.66    540.12 o 
  -6   0  12     7968.44     8207.69    323.98 o 
  -5   0  12     5571.90     5830.77    245.33 o 
  -4   0  12    18419.61    18259.15    613.33 o 
  -3   0  12     3957.01     4116.48    169.40 o 
  -2   0  12    39095.66    40430.74   1239.81 o 
  -1   0  12     6281.64     6790.92    251.68 o 
   0   0  12     4253.30     4281.04    176.96 o 
   1   0  12    18725.79    19536.02    633.90 o 
   2   0  12       45.01       41.14     19.97 o 
   3   0  12    18798.08    17784.22    593.97 o 
   4   0  12    10205.90    10140.54    374.65 o 
   5   0  12     2390.92     2520.77    143.24 o 
   6   0  12    10622.09    10336.87    400.21 o 
   7   0  12      971.70      922.03     91.21 o 
 -11   1  12     5626.74     5378.70    207.91 o 
 -10   1  12    10664.12    10468.86    315.52 o 
  -9   1  12     1252.57     1217.22     84.69 o 
  -8   1  12    22551.81    22113.78    539.93 o 
  -7   1  12     8557.20     8522.51    242.28 o 
  -6   1  12     8739.49     8651.64    238.71 o 
  -5   1  12    13848.00    13823.49    343.87 o 
  -4   1  12      820.54      820.48     39.26 o 
  -3   1  12    24015.96    24825.96    552.39 o 
  -2   1  12     4090.13     4206.92    121.89 o 
  -1   1  12    12050.89    12101.31    226.82 o 
   0   1  12    18174.16    17698.22    318.68 o 
   1   1  12       56.32       87.04     13.99 o 
   2   1  12    18313.62    17683.93    413.07 o 
   3   1  12     3605.55     3592.91    118.00 o 
   4   1  12     7017.57     6834.15    194.04 o 
   5   1  12    11034.32    11046.35    290.29 o 
   6   1  12      359.26      396.68     43.77 o 
   7   1  12     7764.40     8086.25    242.00 o 
 -11   2  12     2777.15     2489.10    114.04 o 
 -10   2  12     3195.81     2954.88    118.27 o 
  -9   2  12    10110.82     9184.63    405.05 o 
  -8   2  12       23.31       16.64     36.75 o 
  -7   2  12    18729.20    18619.58    661.43 o 
  -6   2  12    11247.41    11270.60    295.48 o 
  -5   2  12     4613.23     4692.95    148.62 o 
  -4   2  12    23612.20    23622.42    546.29 o 
  -3   2  12      723.46      706.80     39.69 o 
  -2   2  12    12220.46    12767.86    456.63 o 
  -1   2  12    13141.39    13445.36    279.40 o 
   0   2  12     2562.33     2637.67     70.32 o 
   1   2  12    15829.76    16181.31    297.00 o 
   2   2  12      204.62      200.20     19.99 o 
   3   2  12    12453.60    12547.71    241.34 o 
   4   2  12     8849.84     8893.72    183.26 o 
   5   2  12      966.82     1032.06     44.69 o 
   6   2  12     8770.42     8663.88    186.97 o 
 -10   3  12     7759.55     7343.38    220.38 o 
  -9   3  12      306.84      255.87     37.99 o 
  -8   3  12    13681.79    12948.95    325.24 o 
  -7   3  12     2519.85     2454.84     97.13 o 
  -6   3  12     6524.19     6189.46    244.27 o 
  -5   3  12    13375.64    12891.80    311.06 o 
  -4   3  12     1310.92     1495.51    235.42 o 
  -3   3  12    19905.33    19995.65    437.58 o 
  -2   3  12     3331.60     3330.83    179.31 o 
  -1   3  12    10018.77    10031.02    242.65 o 
   0   3  12    15273.97    15690.06    353.53 o 
   1   3  12      600.91      671.35     41.52 o 
   2   3  12    13987.29    14226.40    327.24 o 
   3   3  12     3796.54     3938.19    121.06 o 
   4   3  12     5124.73     4992.31    145.26 o 
   5   3  12     8347.80     8362.89    231.57 o 
   6   3  12        0.18       17.21     15.87 o 
  -9   4  12    11098.68    10607.56    288.55 o 
  -8   4  12      133.20      146.05     31.40 o 
  -7   4  12    11147.25    11101.69    287.44 o 
  -6   4  12     6656.14     6513.57    357.71 o 
  -5   4  12     3595.15     3603.93    122.52 o 
  -4   4  12    12205.10    12661.06    308.41 o 
  -3   4  12      923.32      967.01     49.99 o 
  -2   4  12    14748.75    15251.78    343.77 o 
  -1   4  12     5064.15     5304.79    118.05 o 
   0   4  12     2620.83     2574.28     70.89 o 
   1   4  12    12169.40    12617.46    236.00 o 
   2   4  12      188.69      175.81     26.26 o 
   3   4  12     8898.40     8824.09    225.40 o 
   4   4  12     4580.87     4634.44    141.49 o 
   5   4  12     2083.22     1979.69     83.35 o 
  -8   5  12     6363.13     6455.51    201.50 o 
  -7   5  12     2962.09     2994.83    118.05 o 
  -6   5  12     4165.16     4090.63    140.05 o 
  -5   5  12     5444.64     5576.25    282.39 o 
  -4   5  12      630.47      711.75     38.55 o 
  -3   5  12     9233.02     9403.42    167.75 o 
  -2   5  12     1249.00     1261.55     58.27 o 
  -1   5  12     5500.62     5620.01    126.78 o 
   0   5  12     8224.27     8469.06    173.61 o 
   1   5  12       75.40       75.42     15.78 o 
   2   5  12     8127.01     8127.98    214.96 o 
   3   5  12     1256.21     1370.44     67.23 o 
   4   5  12     2352.88     2579.98    121.23 o 
  -6   6  12     3376.98     3310.82    125.23 o 
  -5   6  12     3140.79     3057.67     90.09 o 
  -4   6  12     8903.53     9279.43    195.47 o 
  -3   6  12      731.75      822.65     54.46 o 
  -2   6  12     3681.60     4005.31    124.49 o 
  -1   6  12     2354.54     2445.42     74.51 o 
   0   6  12     1616.26     1745.14     61.22 o 
   1   6  12     7976.89     8231.48    174.35 o 
 -10   1  13      705.60      564.85     71.28 o 
  -9   1  13       40.60       13.10     28.38 o 
  -8   1  13       12.01      -19.22     21.56 o 
  -7   1  13       13.63       45.01     22.99 o 
  -6   1  13      286.97      326.13     50.37 o 
  -5   1  13       32.84       61.71     21.30 o 
  -4   1  13        3.72       12.61     10.96 o 
  -3   1  13       73.91      117.88     20.76 o 
  -2   1  13      155.47      149.82     22.31 o 
  -1   1  13       15.30       30.90     13.65 o 
   0   1  13       30.55       65.30     16.89 o 
   1   1  13        0.87       15.32     12.17 o 
   2   1  13       15.00        9.70     11.70 o 
   3   1  13       17.39       23.81     14.68 o 
   4   1  13      146.76      141.48     26.14 o 
   5   1  13        7.18       16.47     15.98 o 
 -10   2  13     1214.09     1046.54    126.45 o 
  -9   2  13      306.28      134.46     59.44 o 
  -8   2  13      361.41      323.53     71.54 o 
  -7   2  13      352.52      400.21     72.00 o 
  -6   2  13      120.70      132.35     43.41 o 
  -5   2  13      730.45      755.66     80.62 o 
  -4   2  13      726.41      734.17     49.63 o 
  -3   2  13       97.86      105.57     29.95 o 
  -2   2  13      940.04     1013.66     97.48 o 
  -1   2  13        8.08        7.29      9.18 o 
   0   2  13      769.80      755.94     36.48 o 
   1   2  13     1028.13     1045.67     42.15 o 
   2   2  13      113.58      111.32     22.49 o 
   3   2  13       59.66       90.73     16.47 o 
   4   2  13      351.47      301.66     35.73 o 
   5   2  13      414.78      382.79     41.94 o 
  -9   3  13      573.75      619.02     55.16 o 
  -8   3  13      762.60      679.16     67.38 o 
  -7   3  13       19.84       23.56     16.96 o 
  -6   3  13     2528.72     2507.71    153.82 o 
  -5   3  13      515.19      520.88     74.95 o 
  -4   3  13     1417.29     1382.25     65.97 o 
  -3   3  13      946.52     1023.95     51.01 o 
  -2   3  13       34.67       73.36     27.68 o 
  -1   3  13     1979.74     2121.50    149.29 o 
   0   3  13      683.50      775.22     45.51 o 
   1   3  13     1215.67     1235.25     82.28 o 
   2   3  13     2047.85     2027.89     92.79 o 
   3   3  13        0.53       14.32     12.97 o 
   4   3  13     1032.98     1073.16     64.13 o 
  -8   4  13      314.84      292.04     41.02 o 
  -7   4  13     2048.83     1972.35     90.37 o 
  -6   4  13       31.35       30.39     20.87 o 
  -5   4  13     2915.89     2862.91    107.57 o 
  -4   4  13     1687.40     1706.84     77.58 o 
  -3   4  13      176.03      196.48     41.14 o 
  -2   4  13      803.61      813.43     70.63 o 
  -1   4  13      315.67      318.99     25.31 o 
   0   4  13     2685.48     2725.08     75.33 o 
   1   4  13     1977.76     2073.60     83.29 o 
   2   4  13       46.68       35.68     16.61 o 
   3   4  13     1965.32     2082.35     85.06 o 
  -7   5  13        7.65       11.45     21.18 o 
  -6   5  13     2389.03     2327.01    101.04 o 
  -5   5  13     1069.38     1042.66     63.24 o 
  -4   5  13     1214.76     1248.11     67.82 o 
  -3   5  13     2871.09     2844.76     86.40 o 
  -2   5  13       24.95       29.55     15.47 o 
  -1   5  13     3273.27     3295.45     89.06 o 
   0   5  13     1608.09     1594.33     63.49 o 
   1   5  13      527.36      568.39     45.86 o 
   2   5  13     1329.95     1393.61     69.54 o 
  -9   0  14      817.36      930.96    112.68 o 
  -8   0  14     8378.30     8895.29    375.86 o 
  -7   0  14     9082.48     9496.21    382.97 o 
  -6   0  14      910.42      830.98     83.79 o 
  -5   0  14    11080.92    10685.51    405.66 o 
  -4   0  14     4757.18     4592.62    214.48 o 
  -3   0  14     7220.67     7345.41    276.19 o 
  -2   0  14    15779.80    15856.81    530.29 o 
  -1   0  14       20.96       22.99     22.39 o 
   0   0  14     6835.65     7677.56    291.01 o 
   1   0  14     3084.28     3258.57    156.85 o 
   2   0  14     2331.57     2581.12    138.55 o 
   3   0  14     7901.19     8095.01    317.18 o 
   4   0  14       83.73       66.25     30.40 o 
  -9   1  14     9163.67     9010.47    337.82 o 
  -8   1  14     5499.78     5519.37    330.94 o 
  -7   1  14     3484.53     3485.73    135.33 o 
  -6   1  14    10550.93    10450.39    285.76 o 
  -5   1  14      176.79      193.00     42.12 o 
  -4   1  14     6496.70     6678.66    242.18 o 
  -3   1  14     6933.95     7201.57    192.06 o 
  -2   1  14     2325.10     2419.45     87.82 o 
  -1   1  14     8219.77     8868.28    229.75 o 
   0   1  14     1275.96     1316.29     61.91 o 
   1   1  14     5845.90     5788.88    167.31 o 
   2   1  14     7888.86     7757.38    213.11 o 
   3   1  14      945.80     1076.94     60.58 o 
   4   1  14    10450.70    10588.50    283.33 o 
  -9   2  14     1668.92     1540.01     81.06 o 
  -8   2  14     3747.70     3445.82    209.48 o 
  -7   2  14     6292.82     6132.06    292.67 o 
  -6   2  14       86.17      138.70     48.10 o 
  -5   2  14     6615.64     6724.52    299.18 o 
  -4   2  14      679.06      738.87     84.40 o 
  -3   2  14     5077.73     5022.48    212.81 o 
  -2   2  14     7977.85     8044.46    205.07 o 
  -1   2  14        4.36       19.21     20.72 o 
   0   2  14     9030.43     9192.95    344.70 o 
   1   2  14     3686.31     3775.30    122.78 o 
   2   2  14     3419.91     3818.22    126.47 o 
   3   2  14     9902.98     9995.99    264.96 o 
  -8   3  14     2371.27     2305.88    210.32 o 
  -7   3  14     2084.97     2240.27     96.34 o 
  -6   3  14    11836.47    11452.50    292.40 o 
  -5   3  14      241.25      293.52     35.14 o 
  -4   3  14     6707.42     7019.86    195.19 o 
  -3   3  14     6309.99     6377.09    258.79 o 
  -2   3  14     1460.60     1522.04     69.26 o 
  -1   3  14     8846.22     9079.14    229.98 o 
   0   3  14     1145.63     1189.42     59.99 o 
   1   3  14     5849.73     6035.69    225.67 o 
   2   3  14     5022.99     5124.12    150.44 o 
  -6   4  14      446.43      467.99     46.90 o 
  -5   4  14     8551.34     8414.25    231.09 o 
  -4   4  14     2177.24     2292.46     94.50 o 
  -3   4  14     4247.45     3973.24    187.40 o 
  -2   4  14     8423.80     8704.41    228.43 o 
  -1   4  14        2.07       23.80     18.07 o 
   0   4  14     6704.10     6652.51    185.89 o 
   1   4  14     2237.78     2254.09     90.21 o 
  -7   1  15      187.24      145.13     66.10 o 
  -6   1  15      129.20      115.42     30.02 o 
  -5   1  15        5.64       -7.85     14.57 o 
  -4   1  15      407.92      397.23     72.00 o 
  -3   1  15        9.62       -0.72     13.02 o 
  -2   1  15       15.95       11.03     13.37 o 
  -1   1  15      246.99      215.72     29.03 o 
   0   1  15       19.02        2.88     12.35 o 
   1   1  15      124.44      142.34     25.84 o 
   2   1  15       61.88       51.22     20.23 o 
  -7   2  15      468.89      426.98     78.50 o 
  -6   2  15      175.17      230.81     58.53 o 
  -5   2  15     1050.30     1080.54    102.85 o 
  -4   2  15      248.55      243.21     57.17 o 
  -3   2  15      330.93      350.60     51.43 o 
  -2   2  15      352.36      415.34     55.96 o 
  -1   2  15      104.24       98.01     31.76 o 
   0   2  15      428.71      397.79     56.87 o 
   1   2  15       74.86       34.64     26.77 o 
  -5   3  15      132.74      112.34     26.44 o 
  -4   3  15     1071.86     1026.09    102.10 o 
  -3   3  15       97.73       91.81     33.28 o 
  -2   3  15     1135.67     1158.50     60.95 o 
  -1   3  15     1401.03     1469.93     68.94 o 
   0   3  15      100.46       73.66     28.89 o 
  -4   0  16      125.52      251.99     56.27 o 
  -3   0  16    16997.87    17004.51    574.46 o 
  -2   0  16      231.73      302.05     50.22 o 
  -4   1  16    10144.09    10011.06    279.91 o 
  -3   1  16       13.56       29.08     20.17 o 
  -2   1  16     8646.44     9322.46    246.02 o 
                                                 
